# Supplementary material for: Mechanisms of the effect of fertility policies on the labor-capital income gap
Source: PLoS One. 2024 Apr 26;19(4):e0301347. doi: 10.1371/journal.pone.0301347 (PMC11051598; doi:10.1371/journal.pone.0301347)
Supplement: S1 Dataset — (XLSX) [file pone.0301347.s001.xlsx]

## Sheet: Sheet1
stock code	year	Employee wages(Unit: RMB 10,000)	Total assets of the enterprise(RMB)	Total number of employees ( unit : ten thousand people )	output value of new industrial products(unit :RMB)	Gross industrial output value ( unit : RMB )	LTF(year)	capital stock(unit:RMB)	IR	SF
000002	2000	4.9374	5.62225e+09	0.472516	6.30972e+06	1.58147e+08	2.56495	630971941	0.0221745	22.45
000002	2001	6.6153	6.48291e+09	0.517797	6.30972e+06	2.53026e+08	2.63906	630971941	0.0242663	22.5924	=
000002	2002	5.8003	8.21582e+09	0.582944	6.30975e+06	2.73124e+08	2.70805	630974713	0.0245473	22.8293
000002	2003	6.4536	1.0561e+10	0.549243	1.39585e+07	3.6226e+08	2.77259	1395849444	0.0266594	23.0804
000002	2004	6.0858	1.55344e+10	0.594163	2.27363e+07	3.64015e+08	2.83321	2273627871	0.0269629	23.4663
000002	2005	5.2172	2.19924e+10	0.609809	3.72269e+07	5.19869e+08	2.89037	3722687670	0.0282794	23.814
000002	2006	5.0399	4.85079e+10	0.649418	4.3699e+07	8.51963e+08	2.94444	4369898751	0.0294999	24.605
000002	2007	4.7047	1.00094e+11	0.661125	6.87201e+07	1.44199e+09	2.99573	6872006387	0.02995	25.3294
000002	2008	3.866	1.19237e+11	0.674441	1.09952e+08	1.5308e+09	3.04452	10995210218	0.0347381	25.5044
000002	2009	5.1216	1.37609e+11	0.670017	1.09952e+08	1.76377e+09	3.09104	10995210218	0.0359169	25.6477
000002	2010	4.5968	2.15638e+11	0.746861	1.09952e+08	1.84637e+09	3.13549	10995210218	0.0364076	26.0969
000002	2011	3.9862	2.96208e+11	0.770997	1.09952e+08	2.57821e+09	3.17805	10995210218	0.0364999	26.4143
000002	2012	3.0778	3.78802e+11	0.783163	1.09956e+08	2.78031e+09	3.21888	10995553118	0.0373441	26.6603
000002	2013	3.56808	4.79205e+11	0.77997	1.1015e+08	3.00284e+09	3.2581	11014968919	0.0417972	26.8954
000002	2014	3.19872	5.08409e+11	0.772046	1.10375e+08	3.90262e+09	3.29584	11037507242	0.0474768	26.9546
000002	2015	3.06384	6.11296e+11	0.777015	110516123	4.74525e+09	3.3322	11051612300	0.0477338	27.1388
000002	2016	3.0432	8.30674e+11	0.805367	1.10392e+08	6.80056e+09	3.3673	11039152001	0.0492354	27.4455
000002	2017	3.0276	1.16535e+12	0.839813	1.10392e+08	8.86571e+09	3.4012	11039152001	0.0496463	27.784
000002	2018	4.6856	1.52858e+12	0.845856	1.10392e+08	1.02881e+10	3.43399	11039152001	0.055314	28.0554
000002	2019	4.3852	1.72993e+12	0.843589	1.13021e+08	1.03408e+10	3.46574	11302143001	0.0567801	28.1791
000002	2020	4.2732	1.86918e+12	0.812835	1.16177e+08	1.10184e+10	3.49651	11617732201	0.0613064	28.2565
000004	2001	4.953	2.22009e+08	0.460723	839767	1.45944e+07	2.77259	83976684	0.0510239	19.2182
000004	2002	3.837	2.63615e+08	0.529541	839767	1.48773e+07	2.83321	83976684	0.0620863	19.39
000004	2003	3.3936	2.37875e+08	0.46014	839767	1.67781e+07	2.89037	83976684	0.0949987	19.2873
000004	2004	3.3621	2.1427e+08	0.427696	839767	1.70533e+07	2.94444	83976684	0.107336	19.1827
000004	2005	3.6828	1.55869e+08	0.358844	839767	1.74171e+07	2.99573	83976684	0.152139	18.8645
000004	2011	3.1161	1.96307e+08	0.294935	839767	1.83258e+07	3.2581	83976684	0.175151	19.0952
000004	2012	3.32	1.92914e+08	0.232528	839767	1.87191e+07	3.29584	83976684	0.181052	19.0778
000004	2013	3.26	2.42152e+08	0.403239	839767	1.89933e+07	3.3322	83976684	0.182988	19.3051
000004	2014	5.046	3.38283e+08	0.534754	839767	1.98078e+07	3.3673	83976684	0.20837	19.6394
000004	2015	4.6856	3.98674e+08	0.590402	839767	2.04685e+07	3.4012	83976684	0.211027	19.8037
000004	2016	4.3852	2.23716e+08	0.203456	839767	2.52252e+07	3.43399	83976684	0.230518	19.2259
000004	2017	4.2732	2.68844e+08	0.315247	839767	2.52598e+07	3.46574	83976684	0.249945	19.4096
000004	2018	7.9248	3.51177e+08	0.477966	839767	2.6681e+07	3.49651	83976684	0.254931	19.6768
000004	2019	5.116	1.49449e+09	0.0602434	1.65053e+06	2.73283e+07	3.52636	165052625	0.33022	21.1251
000004	2020	4.833	1.56356e+09	0.0682637	1.65053e+06	3.65009e+07	3.55535	165052625	0.594702	21.1702
000005	2000	4.902	2.02067e+09	0.58385	5.69819e+06	3.04736e+07	2.3979	569819250	0.152341	21.4267
000005	2001	6.075	1.92432e+09	0.432965	7.08661e+06	3.38788e+07	2.48491	708661316	0.173524	21.3778
000005	2002	7.188	1.82055e+09	0.463339	7.08661e+06	3.71903e+07	2.56495	708661316	0.178732	21.3224
000005	2008	5.005	1.38903e+09	0.458645	9.14334e+06	3.90085e+07	2.94444	914333607	0.192108	21.0519
000005	2009	10.582	1.3192e+09	0.467575	9.14334e+06	4.15544e+07	2.99573	914333607	0.198412	21.0003
000005	2010	10.933	1.29361e+09	0.47796	9.14334e+06	4.16662e+07	3.04452	914333607	0.222055	20.9807
000005	2011	15.08	1.26059e+09	0.476484	9.14334e+06	4.31299e+07	3.09104	914333607	0.295517	20.9548
000005	2012	17.238	1.3197e+09	0.483142	9.14334e+06	4.80187e+07	3.13549	914333607	0.419088	21.0007
000005	2013	17.721	1.18865e+09	0.474831	9.14334e+06	5.09654e+07	3.17805	914333607	0.441672	20.8961
000005	2014	17.974	1.36666e+09	0.509964	9.14334e+06	5.67414e+07	3.21888	914333607	0.585353	21.0356
000005	2015	22.275	2.19401e+09	0.44704	1.05854e+07	6.07719e+07	3.2581	1058536842	0.61903	21.509
000005	2016	21.564	2.52724e+09	0.463708	1.05854e+07	8.43639e+07	3.29584	1058536842	0.650743	21.6504
000005	2017	26.181	2.9121e+09	0.517747	1.05854e+07	8.73669e+07	3.3322	1058536842	0.674481	21.7921
000005	2018	23.058	3.12142e+09	0.49404	1.05854e+07	9.257e+07	3.3673	1058536842	0.73912	21.8616
000005	2019	14.468	3.03184e+09	0.425337	1.05854e+07	9.87692e+07	3.4012	1058536842	1.17996	21.8324
000005	2020	14.648	2.46838e+09	0.460089	1.05854e+07	1.05341e+08	3.43399	1058536842	1.59013	21.6268
000006	2000	12.111	3.78781e+09	0.666313	2.53592e+06	6.23007e+07	2.48491	253591631	0.0156416	22.0551
000006	2001	14.019	4.21894e+09	0.684009	2.53592e+06	6.24616e+07	2.56495	253591631	0.0176868	22.1628
000006	2002	15.258	4.49088e+09	0.690935	2.53592e+06	6.39133e+07	2.63906	253591631	0.0202522	22.2253
000006	2003	15.462	3.96824e+09	0.727631	2.53592e+06	6.45314e+07	2.70805	253591631	0.0204855	22.1016
000006	2004	15.588	4.02054e+09	0.718999	2.53592e+06	6.4633e+07	2.77259	253591631	0.0274456	22.1147
000006	2005	15.768	2.55307e+09	0.557579	2.53592e+06	6.88072e+07	2.83321	253591631	0.0285315	21.6606
000006	2006	16.23	2.91893e+09	0.545582	2.53592e+06	6.9506e+07	2.89037	253591631	0.0297195	21.7945
000006	2007	17.037	5.56843e+09	0.677418	2.53592e+06	7.21211e+07	2.94444	253591631	0.033777	22.4404
000006	2008	17.094	5.92144e+09	0.716675	5.07183e+06	7.3876e+07	2.99573	507183262	0.0362467	22.5018
000006	2009	17.979	7.27203e+09	0.698577	5.07183e+06	7.53035e+07	3.04452	507183262	0.0371345	22.7073
000006	2010	18.39	8.5683e+09	0.701421	7.60775e+06	8.72316e+07	3.09104	760774893	0.0436241	22.8713
000006	2011	18.474	8.32197e+09	0.652855	9.89007e+06	1.0727e+08	3.13549	989007360	0.0530739	22.8422
000006	2012	15.6925	9.34343e+09	0.620165	1.28571e+07	1.15998e+08	3.17805	1285709568	0.0615794	22.9579
000006	2013	15.905	9.96816e+09	0.579972	1.35e+07	1.28025e+08	3.21888	1349995046	0.0631581	23.0227
000006	2014	16.1225	1.17532e+10	0.64142	1.35e+07	1.31144e+08	3.2581	1349995046	0.0695328	23.1874
000006	2015	16.2275	1.27035e+10	0.646151	1.35e+07	1.33313e+08	3.29584	1349995046	0.0726619	23.2651
000006	2016	17.0275	1.31704e+10	0.610499	1.35e+07	1.38561e+08	3.3322	1349995046	0.0735359	23.3012
000006	2017	17.27	1.31399e+10	0.565648	1.35e+07	1.45709e+08	3.3673	1349995046	0.0776294	23.2989
000006	2018	17.4775	1.35367e+10	0.528236	1.35e+07	1.51576e+08	3.4012	1349995046	0.0845784	23.3287
000006	2019	17.87	1.57453e+10	0.544612	1.35e+07	1.71203e+08	3.43399	1349995046	0.091462	23.4798
000006	2020	15.212	1.54348e+10	0.492185	1.35e+07	2.19179e+08	3.46574	1349995046	0.110301	23.4599
000007	2000	15.566	9.51889e+08	0.855058	1.43594e+06	2.2193e+07	2.56495	143593664	0.104137	20.674
000007	2002	15.676	1.15092e+09	0.773324	1.43594e+06	2.59332e+07	2.70805	143593664	0.124254	20.8638
000007	2003	15.908	1.11768e+09	0.763461	1.43594e+06	2.91106e+07	2.77259	143593664	0.150384	20.8345
000007	2004	16.206	1.04842e+09	0.909256	1.43594e+06	3.48326e+07	2.83321	143593664	0.208957	20.7705
000007	2005	16.378	8.54288e+08	0.872991	1.43594e+06	3.61486e+07	2.89037	143593664	0.223239	20.5658
000007	2006	16.382	8.05878e+08	0.978745	1.84965e+06	3.9161e+07	2.94444	184965363	0.244401	20.5074
000007	2012	16.548	7.8968e+08	0.624158	2.30965e+06	4.35619e+07	3.21888	230965363	0.374853	20.4871
000007	2013	17.116	6.57512e+08	0.462754	2.30965e+06	4.42232e+07	3.2581	230965363	0.39572	20.304
000007	2014	17.124	6.80925e+08	0.474294	2.30965e+06	4.47897e+07	3.29584	230965363	0.491579	20.339
000007	2015	17.558	4.80365e+08	0.223847	2.30965e+06	4.70198e+07	3.3322	230965363	0.572786	19.9901
000007	2016	17.932	5.14368e+08	0.149962	2.30965e+06	4.94346e+07	3.3673	230965363	0.61715	20.0584
000007	2017	13.455	4.42676e+08	0.118029	3.46448e+06	5.55573e+07	3.4012	346448044	0.685862	19.9083
000007	2018	13.509	5.4471e+08	0.643431	3.46448e+06	7.26247e+07	3.43399	346448044	0.911831	20.1158
000007	2019	13.539	5.33693e+08	0.601261	3.46448e+06	7.77134e+07	3.46574	346448044	1.27211	20.0953
000007	2020	13.554	3.64394e+08	0.813932	3.46448e+06	8.2768e+07	3.49651	346448044	1.58707	19.7137
000008	2000	13.6065	290828409	0.572953	736532	232401620	2.48491	73653208	0.0226248	19.4882
000008	2001	13.635	1.07597e+08	1.32141	736532	4.25051e+06	2.56495	73653208	0.125448	18.4939
000008	2005	13.683	9.06394e+07	0.249367	736532	5.03177e+06	2.83321	73653208	0.136936	18.3224
000008	2006	13.968	7.68381e+07	0.069084	736532	7.32529e+07	2.89037	73653208	0.140752	18.1572
000008	2013	14.031	6.26626e+08	0.100605	3.03602e+06	8.40328e+07	3.21888	303601640	0.184954	20.2559
000008	2014	14.307	6.74028e+08	0.112276	3.03602e+06	9.5534e+07	3.2581	303601640	0.199996	20.3288
000008	2015	14.3295	3.58935e+09	0.189809	2.40943e+07	3.06046e+08	3.29584	2409432927	0.207211	22.0012
000008	2016	14.3325	8.19266e+09	0.246583	2.80908e+07	3.54652e+08	3.3322	2809078279	0.236315	22.8265
000008	2017	14.556	1.06783e+10	0.326949	2.8179e+07	3.61015e+08	3.3673	2817897810	0.276017	23.0915
000008	2018	14.5905	1.04664e+10	0.29251	2.7808e+07	3.88729e+08	3.4012	2780795346	0.311002	23.0714
000008	2019	14.652	1.20445e+10	0.370962	2.7808e+07	4.40952e+08	3.43399	2780795346	0.410424	23.2119
000008	2020	14.721	1.28283e+10	0.480167	2.7808e+07	4.66177e+08	3.46574	2780795346	3.00233	23.2749
000009	2000	14.73	4.66423e+09	0.700563	9.5881e+06	8.78036e+07	2.3979	958810042	0.0606866	22.2632
000009	2001	14.919	4.04621e+09	0.678623	9.5881e+06	1.07198e+08	2.48491	958810042	0.0626379	22.121
000009	2002	14.9205	4.11044e+09	0.691098	9.5881e+06	1.306e+08	2.56495	958810042	0.0729971	22.1368
000009	2003	15.2235	4.26121e+09	0.692499	9.5881e+06	1.3241e+08	2.63906	958810042	0.0763226	22.1728
000009	2004	15.303	4.96988e+09	0.663205	9.5881e+06	1.98056e+08	2.70805	958810042	0.0764901	22.3267
000009	2005	15.531	4.88813e+09	0.649825	9.5881e+06	2.03896e+08	2.77259	958810042	0.0818405	22.3101
000009	2006	15.66	5.51102e+09	0.646419	9.5881e+06	2.11125e+08	2.83321	958810042	0.0845903	22.43
000009	2007	15.789	5.8393e+09	0.591281	9.5881e+06	2.2115e+08	2.89037	958810042	0.0862047	22.4879
000009	2008	15.909	6.08379e+09	0.589999	1.03881e+07	2.50076e+08	2.94444	1038810028	0.0963839	22.5289
000009	2009	16.0575	7.50201e+09	0.602092	1.09075e+07	2.58942e+08	2.99573	1090750529	0.0980756	22.7384
000009	2010	16.113	1.00246e+10	0.62953	1.09075e+07	3.15487e+08	3.04452	1090750529	0.10311	23.0283
000009	2011	16.176	1.17856e+10	0.650402	1.09075e+07	4.20772e+08	3.09104	1090750529	0.103504	23.1901
000009	2012	16.2	1.31713e+10	0.643669	1.09075e+07	4.44558e+08	3.13549	1090750529	0.107344	23.3013
000009	2013	16.275	1.36118e+10	0.628798	1.25436e+07	4.91279e+08	3.17805	1254363108	0.116168	23.3342
000009	2014	16.3965	1.47255e+10	0.628934	1.50524e+07	5.17072e+08	3.21888	1505235729	0.122069	23.4128
000009	2015	16.548	1.81139e+10	0.638202	1.59211e+07	5.22268e+08	3.2581	1592107386	0.124445	23.6199
000009	2016	16.575	2.16229e+10	0.623791	2.14934e+07	7.25127e+08	3.29584	2149344971	0.131152	23.797
000009	2017	16.581	2.71095e+10	0.633121	2.14934e+07	7.33837e+08	3.3322	2149344971	0.132893	24.0231
000009	2018	16.584	2.98498e+10	0.649896	2.14934e+07	7.44843e+08	3.3673	2149344971	0.155884	24.1194
000009	2019	16.602	3.02098e+10	0.645559	2.57921e+07	8.0855e+08	3.4012	2579213965	0.168152	24.1314
000009	2020	16.6215	3.18566e+10	0.584217	2.57921e+07	9.2115e+08	3.43399	2579213965	0.172299	24.1845
000010	2001	16.635	2.94234e+08	0.436982	1.47017e+06	8.55997e+06	2.63906	147017448	0.0415369	19.4999
000010	2002	16.68	6.49944e+08	0.522747	1.47017e+06	1.06013e+07	2.70805	147017448	0.0640436	20.2924
000010	2003	16.785	8.66781e+08	0.602121	1.47017e+06	3.18781e+07	2.77259	147017448	0.0648751	20.5803
000010	2004	16.875	8.62143e+08	0.598615	1.47017e+06	4.59224e+07	2.83321	147017448	0.0855451	20.5749
000010	2005	16.9095	3.53452e+08	0.791249	1.47017e+06	5.90536e+07	2.89037	147017448	0.111452	19.6833
000010	2013	16.95	1.02779e+09	0.358152	5.8807e+06	6.17876e+07	3.2581	588069788	0.137491	20.7507
000010	2014	17.172	8.04218e+08	0.314128	5.8807e+06	7.21642e+07	3.29584	588069788	0.162958	20.5054
000010	2015	17.3955	5.16218e+09	0.579577	8.19855e+06	8.18991e+07	3.3322	819854713	0.165885	22.3646
000010	2016	17.4855	4.85329e+09	0.544721	8.19855e+06	9.13794e+07	3.3673	819854713	0.186915	22.3029
000010	2017	17.5275	3.10515e+09	0.620116	8.19855e+06	1.17418e+08	3.4012	819854713	0.268292	21.8563
000010	2018	17.568	3.27328e+09	0.819505	8.19855e+06	1.25722e+08	3.43399	819854713	0.394055	21.9091
000010	2020	17.5785	3.54173e+09	0.769527	8.19855e+06	1.41612e+08	3.49651	819854713	0.409982	21.9879
000011	2005	17.613	1.79254e+09	0.637241	5.41799e+06	5.63952e+07	3.13549	541799175	0.0369011	21.3069
000011	2006	17.655	1.64392e+09	0.644801	5.41799e+06	8.68707e+07	3.17805	541799175	0.047175	21.2204
000011	2007	17.739	1.88526e+09	0.699376	5.41799e+06	9.22929e+07	3.21888	541799175	0.0483335	21.3573
000011	2009	17.9745	2.83442e+09	0.766335	5.95979e+06	9.26428e+07	3.29584	595979092	0.0516587	21.7651
000011	2010	18.0135	2.91328e+09	0.699635	5.95979e+06	9.95286e+07	3.3322	595979092	0.0581392	21.7925
000011	2011	18.081	3.49961e+09	0.676791	5.95979e+06	1.0201e+08	3.3673	595979092	0.0589269	21.9759
000011	2012	18.117	3.95071e+09	0.619304	5.95979e+06	1.02852e+08	3.4012	595979092	0.0655226	22.0972
000011	2013	18.117	3.87325e+09	0.534334	5.95979e+06	1.02968e+08	3.43399	595979092	0.0677252	22.0774
000011	2014	14.5104	3.88329e+09	0.465632	5.95979e+06	1.03916e+08	3.46574	595979092	0.0819235	22.0799
000011	2015	14.5488	4.37976e+09	0.520347	5.95979e+06	1.09662e+08	3.49651	595979092	0.0932794	22.2003
000011	2016	14.6136	6.65436e+09	0.637636	5.95979e+06	1.09681e+08	3.52636	595979092	0.0955693	22.6185
000011	2017	14.6376	5.39333e+09	0.458117	5.95979e+06	1.2588e+08	3.55535	595979092	0.120669	22.4084
000011	2018	14.6472	5.8202e+09	0.425931	5.95979e+06	1.37029e+08	3.58352	595979092	0.130652	22.4846
000011	2019	14.6748	1.07725e+10	0.696768	5.95979e+06	2.04655e+08	3.61092	595979092	0.180784	23.1003
000011	2020	14.7396	1.22074e+10	0.690259	5.95979e+06	2.38625e+08	3.63759	595979092	0.260885	23.2253
000012	2000	14.7456	2.82484e+09	0.330891	6.76975e+06	82515556	2.83321	676975416	0.0438456	21.7617
000012	2001	14.7852	2698960790	0.30314	6.76975e+06	115605246	2.89037	676975416	0.0521967	21.7161
000012	2002	14.8704	2985326851	0.335463	6.76975e+06	117210055	2.94444	676975416	0.0575429	21.817
000012	2003	14.97	3516065351	0.373424	6.76975e+06	120157791	2.99573	676975416	0.0625022	21.9806
000012	2004	14.988	4740610244	0.481675	6.76975e+06	122980930	3.04452	676975416	0.0689178	22.2794
000012	2005	15.0108	5523323511	0.508313	1.01546e+07	1.35171e+08	3.09104	1015463124	0.0697282	22.4322
000012	2006	15.0936	6772237421	0.565768	1.01546e+07	220946838	3.13549	1015463124	0.0718389	22.6361
000012	2007	15.2208	8452981947	0.493006	1.18796e+07	292019143	3.17805	1187963124	0.0740195	22.8578
000012	2008	15.2532	10376061066	0.536142	1.2371e+07	332446210	3.21888	1237103124	0.0748567	23.0628
000012	2009	15.3816	10913350017	0.485852	1.22374e+07	419964357	3.2581	1223738124	0.0753335	23.1133
000012	2010	15.4764	12469619167	0.457945	2.07672e+07	526909538	3.29584	2076721060	0.0777948	23.2466
000012	2011	15.4872	15281391077	0.521906	2.07584e+07	556316614	3.3322	2075837060	0.0795523	23.4499
000012	2012	15.5196	14335809746	0.493004	2.07534e+07	597772089	3.3673	2075335560	0.0845019	23.386
000012	2013	15.5316	15078866777	0.442868	2.07534e+07	602590650	3.4012	2075335560	0.0848565	23.4366
000012	2014	15.5712	15284388305	0.442985	2.07534e+07	612195034	3.43399	2075335560	0.0854225	23.4501
000012	2015	15.588	15657180160	0.511696	2.07534e+07	666976561	3.46574	2075335560	0.0868036	23.4742
000012	2016	15.618	17146815630	0.525907	2.07534e+07	671321260	3.49651	2075335560	0.0869331	23.5651
000012	2017	15.6588	19535002368	0.55057	2.48415e+07	672697939	3.52636	2484147547	0.0905273	23.6955
000012	2018	15.7152	19114234184	0.505634	2.86328e+07	731215251	3.55535	2863277201	0.111057	23.6737
000012	2019	15.75	18201235959	0.457957	3.10692e+07	766589059	3.58352	3106915005	0.118137	23.6248
000012	2020	15.8232	17882914898	0.406367	3.07069e+07	919329772	3.61092	3070692107	0.121074	23.6071
000014	2002	15.8712	6.94514e+08	0.668176	896468	1.60353e+07	2.3979	89646750	0.0337023	20.3587
000014	2003	15.8772	8.59962e+08	0.697302	896468	2.75071e+07	2.48491	89646750	0.0622688	20.5724
000014	2004	15.93	1.16716e+09	0.750282	896468	3.08425e+07	2.56495	89646750	0.0825104	20.8778
000014	2005	15.942	1.00155e+09	0.648903	896468	4.64442e+07	2.63906	89646750	0.0874778	20.7248
000014	2006	15.96	1.02778e+09	0.632946	1.3447e+06	5.08452e+07	2.70805	134470125	0.0930422	20.7507
000014	2007	16.0512	1.10694e+09	0.668238	1.3447e+06	5.12629e+07	2.77259	134470125	0.0934078	20.8249
000014	2008	16.1796	1.66722e+09	0.743529	2.01705e+06	5.34493e+07	2.83321	201705187	0.105832	21.2344
000014	2009	16.1976	1.74193e+09	0.719721	2.01705e+06	5.43024e+07	2.89037	201705187	0.111883	21.2783
000014	2010	16.2264	1.58976e+09	0.647874	2.01705e+06	5.50141e+07	2.94444	201705187	0.12184	21.1868
000014	2011	16.2396	1.79731e+09	0.663812	2.01705e+06	5.72538e+07	2.99573	201705187	0.143477	21.3096
000014	2012	16.2804	2.0205e+09	0.686526	2.01705e+06	5.74118e+07	3.04452	201705187	0.152772	21.4266
000014	2013	16.3176	1.89272e+09	0.649425	2.01705e+06	5.91382e+07	3.09104	201705187	0.153103	21.3613
000014	2014	16.344	2.23673e+09	0.676601	2.01705e+06	6.2863e+07	3.13549	201705187	0.15447	21.5283
000014	2015	16.3464	2.17051e+09	0.643892	2.01705e+06	6.38292e+07	3.17805	201705187	0.158691	21.4982
000014	2016	16.3908	1.87381e+09	0.575952	2.01705e+06	6.60827e+07	3.21888	201705187	0.159916	21.3512
000014	2017	16.4016	1.52828e+09	0.476437	2.01705e+06	6.73739e+07	3.2581	201705187	0.165223	21.1474
000014	2018	16.4136	1.91725e+09	0.504366	2.01705e+06	6.8673e+07	3.29584	201705187	0.165274	21.3742
000014	2019	16.4832	1.97237e+09	0.515342	2.01705e+06	6.8712e+07	3.3322	201705187	0.171239	21.4025
000014	2020	16.5636	2.43369e+09	0.608096	2.01705e+06	7.81908e+07	3.3673	201705187	0.273484	21.6127
000016	2000	15.2141	1.0063e+10	0.615045	6.01986e+06	2.21599e+08	3.04452	601986352	0.0139158	23.0321
000016	2001	15.2592	7.21174e+09	0.562602	6.01986e+06	2.48113e+08	3.09104	601986352	0.0155396	22.699
000016	2002	15.2658	7.00597e+09	0.545333	6.01986e+06	2.86426e+08	3.13549	601986352	0.0203167	22.67
000016	2003	15.2691	9.63738e+09	0.658813	6.01986e+06	2.97938e+08	3.17805	601986352	0.0232647	22.9889
000016	2004	15.323	9.59785e+09	0.641335	6.01986e+06	3.87486e+08	3.21888	601986352	0.0245873	22.9848
000016	2005	15.3769	9.12045e+09	0.619856	6.01986e+06	4.18147e+08	3.2581	601986352	0.0249046	22.9338
000016	2006	15.4099	9.95219e+09	0.64376	6.01986e+06	4.32538e+08	3.29584	601986352	0.028998	23.0211
000016	2007	15.4539	9.27797e+09	0.591938	6.01986e+06	4.45763e+08	3.3322	601986352	0.029931	22.9509
000016	2008	15.5804	1.05502e+10	0.617391	1.20397e+07	4.55896e+08	3.3673	1203972704	0.0308534	23.0794
000016	2009	15.5826	1.35681e+10	0.697358	1.20397e+07	5.03917e+08	3.4012	1203972704	0.031558	23.331
000016	2010	15.6189	16466895565	0.743477	1.20397e+07	5.40003e+08	3.43399	1203972704	0.033708	23.5246
000016	2011	15.6915	1.69065e+10	0.749408	1.20397e+07	5.81507e+08	3.46574	1203972704	0.0343614	23.551
000016	2012	15.7069	1.65629e+10	0.743593	1.20397e+07	6.07579e+08	3.49651	1203972704	0.0343838	23.5304
000016	2013	15.807	1.57433e+10	0.728132	1.20397e+07	6.41893e+08	3.52636	1203972704	0.035366	23.4797
000016	2014	15.906	1.67794e+10	0.743884	1.20397e+07	6.55655e+08	3.55535	1203972704	0.0354386	23.5434
000016	2015	15.9335	1.42504e+10	0.784184	2.40795e+07	6.74386e+08	3.58352	2407945408	0.0357542	23.38
000016	2016	15.9467	1.72431e+10	0.807546	2.40795e+07	6.8693e+08	3.61092	2407945408	0.0358565	23.5707
000016	2017	16.0171	2.35587e+10	0.652011	2.40795e+07	6.95731e+08	3.63759	2407945408	0.0378214	23.8828
000016	2018	16.0303	3.29851e+10	0.713465	2.40795e+07	7.77714e+08	3.66356	2407945408	0.0389112	24.2193
000016	2019	16.1271	4.2587e+10	0.766908	2.40795e+07	8.56529e+08	3.68888	2407945408	0.039816	24.4748
000016	2020	16.1975	4.98763e+10	0.78505	2.40795e+07	1.02298e+09	3.71357	2407945408	0.0424453	24.6328
000017	2014	16.2404	5.14896e+07	0.737887	5.51348e+06	5.39157e+06	3.13549	551347947	0.0315315	17.7569
000017	2015	16.2712	4.58691e+07	0.708077	5.51348e+06	5.70534e+06	3.17805	551347947	0.0401868	17.6413
000017	2016	16.2811	5.40883e+07	0.680489	5.51348e+06	5.74327e+06	3.21888	551347947	0.0417721	17.8061
000017	2017	16.3185	7.356e+07	0.743597	5.51348e+06	6.40947e+06	3.2581	551347947	0.0552702	18.1136
000017	2018	16.3361	7.3243e+07	0.768162	5.51348e+06	6.62729e+06	3.29584	551347947	0.0665292	18.1093
000017	2019	16.3515	6.27336e+07	0.817616	5.51348e+06	1.41089e+07	3.3322	551347947	0.0843099	17.9544
000019	2000	16.3834	4.26111e+08	0.320259	1.66708e+06	2.36937e+07	2.19722	166707684	0.0229156	19.8702
000019	2001	16.3944	4.00884e+08	0.182292	1.81923e+06	2.65827e+07	2.30259	181923088	0.0235708	19.8092
000019	2002	16.3944	4.52697e+08	0.362227	1.81923e+06	3.31337e+07	2.3979	181923088	0.0239878	19.9307
000019	2003	16.4835	4.43912e+08	0.460485	1.81923e+06	3.35247e+07	2.48491	181923088	0.138315	19.9111
000019	2004	16.5242	4.64298e+08	0.485979	1.81923e+06	3.38487e+07	2.56495	181923088	0.149254	19.956
000019	2005	16.5352	4.39107e+08	0.411281	1.81923e+06	3.80282e+07	2.63906	181923088	0.170395	19.9003
000019	2006	16.6188	4.69045e+08	0.368205	1.81923e+06	3.87993e+07	2.70805	181923088	0.197815	19.9662
000019	2007	16.7354	4.68075e+08	0.215707	1.81923e+06	3.8856e+07	2.77259	181923088	0.204618	19.9641
000019	2008	16.764	5.31942e+08	0.279769	1.81923e+06	3.91564e+07	2.83321	181923088	0.205541	20.092
000019	2009	16.7651	623356758	0.413914	1.81923e+06	4.10482e+07	2.89037	181923088	0.211011	20.2506
000019	2010	16.7882	6.58469e+08	0.433623	1.81923e+06	4.46843e+07	2.94444	181923088	0.219257	20.3054
000019	2011	16.8091	1.06196e+09	0.162047	2.509e+06	4.74971e+07	2.99573	250900154	0.238053	20.7834
000019	2012	16.8201	1.22299e+09	0.177289	2.509e+06	6.06261e+07	3.04452	250900154	0.241095	20.9246
000019	2013	16.83	1.33664e+09	0.243113	2.509e+06	6.35933e+07	3.09104	250900154	0.315018	21.0134
000019	2014	16.8586	1.15461e+09	0.139418	3.0108e+06	7.56641e+07	3.13549	301080184	0.343582	20.867
000019	2015	16.8652	1.06046e+09	0.0974302	3.0108e+06	76128683	3.17805	301080184	0.387245	20.782
000019	2016	16.8685	1.17854e+09	0.109292	4.5162e+06	8.05153e+07	3.21888	451620276	0.436016	20.8875
000019	2017	16.8773	1.07039e+09	0.100181	4.96782e+06	8.61207e+07	3.2581	496782303	0.477289	20.7913
000019	2018	16.8872	6.46895e+09	0.329474	1.15254e+07	2.46544e+08	3.29584	1152535254	0.503891	22.5903
000019	2019	16.9444	6.77507e+09	0.31758	1.15254e+07	2.60693e+08	3.3322	1152535254	0.522732	22.6365
000019	2020	16.9444	7.30938e+09	0.34396	1.15254e+07	2.85083e+08	3.3673	1152535254	0.625124	22.7124
000020	2000	16.9466	4.66967e+08	0.358989	2.83161e+06	1.11219e+07	2.19722	283161227	0.0429245	19.9618
000020	2001	16.9895	4.50226e+08	0.354153	2.83161e+06	1.57498e+07	2.30259	283161227	0.042943	19.9253
000020	2002	17.0049	4.79017e+08	0.386274	2.83161e+06	1.90704e+07	2.3979	283161227	0.0498469	19.9872
000020	2003	17.0159	4.76381e+08	0.419417	2.83161e+06	2.30007e+07	2.48491	283161227	0.0498614	19.9817
000020	2009	17.0291	7.5678e+08	0.667058	2.83161e+06	2.97112e+07	2.89037	283161227	0.0527111	20.4446
000020	2010	17.0665	7.25894e+08	0.632778	2.83161e+06	3.20036e+07	2.94444	283161227	0.0564163	20.4029
000020	2011	17.0775	6.68386e+08	0.58566	2.83161e+06	3.44812e+07	2.99573	283161227	0.0584563	20.3204
000020	2012	17.1248	6.81645e+08	0.588963	2.83161e+06	3.76086e+07	3.04452	283161227	0.060459	20.34
000020	2013	17.1853	7.31348e+08	0.625809	2.83161e+06	3.80341e+07	3.09104	283161227	0.0626023	20.4104
000020	2014	17.1974	1.16274e+09	0.758028	2.83161e+06	3.85152e+07	3.13549	283161227	0.06295	20.874
000020	2015	17.3184	1.15499e+09	0.72819	2.83161e+06	3.92003e+07	3.17805	283161227	0.0811759	20.8674
000020	2016	17.3338	6.32476e+08	0.494528	2.83161e+06	3.92404e+07	3.21888	283161227	0.0854759	20.2652
000020	2017	17.3459	6.29763e+08	0.490804	2.83161e+06	4.26914e+07	3.2581	283161227	0.133009	20.2609
000020	2018	17.3844	6.1709e+08	0.475007	2.83161e+06	4.27831e+07	3.29584	283161227	0.134222	20.2405
000020	2019	17.4196	6.14164e+08	0.463615	2.83161e+06	4.55689e+07	3.3322	283161227	0.147877	20.2358
000020	2020	17.4207	6.2778e+08	0.464384	2.83161e+06	5.02615e+07	3.3673	283161227	0.194062	20.2577
000021	2000	17.4273	3.87486e+09	0.398947	7.32932e+06	1.0996e+08	2.07944	732932101	0.0083982	22.0778
000021	2001	17.4405	4.64533e+09	0.500332	7.32932e+06	1.15114e+08	2.19722	732932101	0.009989	22.2591
000021	2002	17.4889	5.04623e+09	0.547199	7.32932e+06	1.3787e+08	2.30259	732932101	0.0111796	22.3419
000021	2003	17.545	4.38878e+09	0.428479	7.32932e+06	1.39319e+08	2.3979	732932101	0.0115408	22.2023
000021	2004	17.6517	4.00757e+09	0.335572	7.32932e+06	1.44409e+08	2.48491	732932101	0.0146604	22.1115
000021	2005	17.6737	4.27212e+09	0.328799	7.32932e+06	1.64747e+08	2.56495	732932101	0.0160305	22.1754
000021	2006	17.7474	3.97973e+09	0.220404	8.79519e+06	1.85116e+08	2.63906	879518521	0.0171071	22.1045
000021	2007	17.9509	5.14416e+09	0.322148	8.79519e+06	1.88761e+08	2.70805	879518521	0.0186443	22.3611
000021	2008	18.0037	4.33173e+09	0.2002	8.79519e+06	1.96528e+08	2.77259	879518521	0.0203263	22.1892
000021	2009	18.04	5.42829e+09	0.271815	8.79519e+06	2.3972e+08	2.83321	879518521	0.0208645	22.4149
000021	2010	18.0587	6.66654e+09	0.328237	1.31928e+07	2.42872e+08	2.89037	1319277781	0.0236764	22.6204
000021	2011	18.0664	1.03368e+10	0.582013	1.31928e+07	2.98654e+08	2.94444	1319277781	0.0257474	23.059
000021	2012	18.1203	1.01814e+10	0.59178	1.31928e+07	3.05757e+08	2.99573	1319277781	0.0262156	23.0438
000021	2013	18.1984	1.37266e+10	0.638573	1.47126e+07	3.3425e+08	3.04452	1471259363	0.0266629	23.3426
000021	2014	18.2094	1.44504e+10	0.649905	1.47126e+07	3.56083e+08	3.09104	1471259363	0.0309007	23.394
000021	2015	18.3007	1.43375e+10	0.636919	1.47126e+07	4.0272e+08	3.13549	1471259363	0.0316537	23.3861
000021	2016	18.3282	1.17174e+10	0.547908	1.47126e+07	4.13529e+08	3.17805	1471259363	0.0330371	23.1843
000021	2017	18.4195	1.65995e+10	0.642835	1.47126e+07	4.39039e+08	3.21888	1471259363	0.0332007	23.5326
000021	2018	18.491	1.59968e+10	0.576803	1.47126e+07	4.73768e+08	3.2581	1471259363	0.0358673	23.4957
000021	2019	18.4987	1.84534e+10	0.615132	1.47126e+07	4.97842e+08	3.29584	1471259363	0.0472392	23.6385
000021	2020	18.5119	2.16346e+10	0.629761	1.47126e+07	5.09666e+08	3.3322	1471259363	0.0488498	23.7976
000022	2000	18.5196	2.25234e+09	0.4449	3815170	4.51846e+07	2.07944	381517000	0.0639208	21.5352
000022	2001	18.5713	2223564238	0.381297	3815170	58236775	2.19722	381517000	0.0675609	21.5224
000022	2002	18.6967	2331627234	0.329107	3815170	70752437	2.30259	381517000	0.0676716	21.5698
000022	2003	18.7473	3214220100	0.379385	3815170	92030520	2.3979	381517000	0.0683839	21.8909
000022	2004	18.7484	4257118245	0.400362	4959721	106176380	2.48491	495972100	0.0722027	22.1719
000022	2005	18.7825	4573762884	0.336324	6.44764e+06	120072008	2.56495	644763730	0.0722332	22.2436
000022	2006	18.8144	4589401082	0.334285	6.44764e+06	121789092	2.63906	644763730	0.0751435	22.247
000022	2007	18.8639	5457335718	0.423781	6.44764e+06	122597455	2.70805	644763730	0.0836595	22.4202
000022	2008	18.8782	5153728048	0.35432	6.44764e+06	130781048	2.77259	644763730	0.0860124	22.363
000022	2009	19.0399	5527873569	0.38121	6.44764e+06	135362508	2.83321	644763730	0.0863032	22.4331
000022	2010	19.0421	6202184742	0.386159	6.44764e+06	138254928	2.89037	644763730	0.0878291	22.5482
000022	2011	19.1202	6540228435	0.372183	6.44764e+06	153432974	2.94444	644763730	0.0916071	22.6012
000022	2012	19.2126	6781130450	0.341554	6.44764e+06	1.55757e+08	2.99573	644763730	0.0926075	22.6374
000022	2013	19.2313	7.34653e+09	0.35642	6.44764e+06	158186232	3.04452	644763730	0.0927945	22.7175
000022	2014	19.2599	6.93582e+09	0.297041	6.44764e+06	1.65246e+08	3.09104	644763730	0.0937969	22.66
000022	2015	19.2709	6.91377e+09	0.243639	6.44764e+06	1.74521e+08	3.13549	644763730	0.0957813	22.6568
000022	2016	19.2775	6.62048e+09	0.148552	6.44764e+06	1.75645e+08	3.17805	644763730	0.104553	22.6134
000022	2017	19.3259	7.97547e+09	0.176595	6.44764e+06	1.77346e+08	3.21888	644763730	0.122384	22.7996
000023	2000	19.3413	8.28555e+08	0.649752	1.38756e+06	4.84008e+07	2.83321	138756240	0.0366629	20.5352
000023	2001	19.4018	8.28513e+08	0.770463	1.38756e+06	4.9698e+07	2.89037	138756240	0.0528453	20.5351
000023	2002	19.4436	7.27183e+08	0.677795	1.38756e+06	5.09202e+07	2.94444	138756240	0.0544001	20.4047
000023	2003	19.5536	7.23461e+08	0.665904	1.38756e+06	5.18546e+07	2.99573	138756240	0.060465	20.3996
000023	2004	19.5987	7.3771e+08	0.659048	1.38756e+06	5.25182e+07	3.04452	138756240	0.0613546	20.4191
000023	2005	19.6053	9.35613e+08	0.743785	1.38756e+06	5.31028e+07	3.09104	138756240	0.0625528	20.6567
000023	2006	19.6328	8.84427e+08	0.695779	1.38756e+06	5.42602e+07	3.13549	138756240	0.0646318	20.6005
000023	2007	19.723	7.99195e+08	0.626924	1.38756e+06	5.64226e+07	3.17805	138756240	0.0652714	20.4991
000023	2008	19.7901	9.74457e+08	0.690112	1.38756e+06	5.66564e+07	3.21888	138756240	0.0711071	20.6974
000023	2009	19.8264	1.07522e+09	0.708031	1.38756e+06	5.68962e+07	3.2581	138756240	0.0742396	20.7958
000023	2010	19.844	9.38521e+08	0.661815	1.38756e+06	5.99495e+07	3.29584	138756240	0.0768871	20.6598
000023	2011	19.9199	1.09357e+09	0.684301	1.38756e+06	6.31758e+07	3.3322	138756240	0.0827809	20.8127
000023	2012	19.9364	1.21904e+09	0.665814	1.38756e+06	6.53766e+07	3.3673	138756240	0.0841918	20.9213
000023	2013	20.0057	1.34491e+09	0.691395	1.38756e+06	6.7503e+07	3.4012	138756240	0.0854082	21.0196
000023	2014	20.0618	1.474e+09	0.711966	1.38756e+06	7.06008e+07	3.43399	138756240	0.0989935	21.1112
000023	2015	20.1036	1.56587e+09	0.714821	1.38756e+06	7.43228e+07	3.46574	138756240	0.106103	21.1717
000023	2016	20.1344	1.51397e+09	0.699066	1.38756e+06	7.94021e+07	3.49651	138756240	0.121208	21.138
000023	2017	20.1388	1.95162e+09	0.754666	1.38756e+06	8.08924e+07	3.52636	138756240	0.145399	21.3919
000023	2018	20.2246	2.32049e+09	0.781529	1.38756e+06	8.73746e+07	3.55535	138756240	0.161464	21.565
000023	2019	20.2609	2.5194e+09	0.767842	1.38756e+06	8.76564e+07	3.58352	138756240	0.18843	21.6473
000023	2020	20.2851	2.32808e+09	0.739688	1.38756e+06	9.67351e+07	3.61092	138756240	0.362698	21.5683
000025	2006	20.328	8.30866e+08	0.772268	2202816	3.28819e+07	2.63906	220281600	0.0464671	20.538
000025	2007	20.3423	8.35575e+08	0.754521	2202816	3.67353e+07	2.70805	220281600	0.0521995	20.5436
000025	2008	20.3731	6.14544e+08	0.695731	2202816	3.99842e+07	2.77259	220281600	0.0764671	20.2364
000025	2009	20.4116	6.11487e+08	0.680975	2202816	4.24468e+07	2.83321	220281600	0.0816674	20.2314
000025	2010	20.4116	5.99556e+08	0.666757	2202816	4.35093e+07	2.89037	220281600	0.0908677	20.2117
000025	2011	20.4292	5.70693e+08	0.647128	2202816	4.36683e+07	2.94444	220281600	0.093571	20.1624
000025	2012	20.4589	644911292	0.688234	2202816	4.4228e+07	2.99573	220281600	0.0942093	20.2846
000025	2013	20.5018	7.00998e+08	0.709393	2202816	4.42314e+07	3.04452	220281600	0.105793	20.368
000025	2014	20.5755	8.06325e+08	0.749071	2202816	4.46482e+07	3.09104	220281600	0.106777	20.508
000025	2015	20.5942	1.16867e+09	0.248214	2972816	4.54357e+07	3.13549	297281600	0.108261	20.8791
000025	2016	20.6833	1.189e+09	0.235883	2972816	4.62157e+07	3.17805	297281600	0.108272	20.8964
000025	2017	20.7053	1.40331e+09	0.28881	2972816	5.0518e+07	3.21888	297281600	0.110712	21.0621
000025	2018	20.7317	1658295531	0.337101	2972816	5.17316e+07	3.2581	297281600	0.116757	21.2291
000025	2019	20.7339	1.64578e+09	0.186276	4.31058e+06	5.20953e+07	3.29584	431058320	0.119622	21.2215
000025	2020	20.7955	1.70844e+09	0.189527	4.31058e+06	5.26794e+07	3.3322	431058320	0.130911	21.2588
000026	2000	20.8439	7.81983e+08	0.230114	2.49318e+06	35616702	2.07944	249317999	0.0600278	20.4773
000026	2001	20.8615	725845783	0.1804	2.49318e+06	36521122	2.19722	249317999	0.0604602	20.4028
000026	2002	20.8824	566681393	0.0875176	2.49318e+06	40800580	2.30259	249317999	0.0626393	20.1553
000026	2003	20.9814	572847496	0.0874891	2.49318e+06	4.09502e+07	2.3979	249317999	0.0635885	20.1661
000026	2004	20.9847	627537297	0.163873	2.49318e+06	5.00577e+07	2.48491	249317999	0.0639574	20.2573
000026	2005	21.0144	6.21276e+08	0.129414	2.49318e+06	6.03817e+07	2.56495	249317999	0.064451	20.2473
000026	2006	21.1013	7.71947e+08	0.26133	2.49318e+06	8.22293e+07	2.63906	249317999	0.0649585	20.4644
000026	2007	21.1068	1.0455e+09	0.37772	2.49318e+06	9.89567e+07	2.70805	249317999	0.0672289	20.7678
000026	2008	21.1134	1.44119e+09	0.528519	2.49318e+06	1.0956e+08	2.77259	249317999	0.0717445	21.0887
000026	2009	21.1365	1.52394e+09	0.517553	2.49318e+06	110658913	2.83321	249317999	0.0766608	21.1446
000026	2010	21.1585	2.43654e+09	0.471559	2.80548e+06	1.45677e+08	2.89037	280548479	0.0818066	21.6138
000026	2011	21.1695	2.89578e+09	0.518694	3.92768e+06	1.86296e+08	2.94444	392767870	0.0885407	21.7865
000026	2012	21.2377	3.32676e+09	0.564416	3.92768e+06	1.93405e+08	2.99573	392767870	0.0910864	21.9253
000026	2013	21.2751	3.5587e+09	0.56759	3.92768e+06	1.96333e+08	3.04452	392767870	0.102114	21.9927
000026	2014	21.3191	3.65778e+09	0.552603	3.92768e+06	1.98078e+08	3.09104	392767870	0.123926	22.0201
000026	2015	21.3224	4.24667e+09	0.457733	4.38745e+06	2.01274e+08	3.13549	438744881	0.128004	22.1694
000026	2016	21.4313	4.0049e+09	0.406989	4.38745e+06	2.08452e+08	3.17805	438744881	0.14658	22.1108
000026	2017	21.4412	3.57979e+09	0.310582	4.38745e+06	2.19163e+08	3.21888	438744881	0.16184	21.9986
000026	2018	21.4599	3.59969e+09	0.286011	4.38745e+06	2.40043e+08	3.2581	438744881	0.166146	22.0041
000026	2019	21.5182	3.76092e+09	0.294179	4.42969e+06	2.4062e+08	3.29584	442968881	0.178846	22.0479
000026	2020	21.5501	4.01871e+09	0.303269	4.28092e+06	2.56559e+08	3.3322	428091881	0.536551	22.1142
000027	2000	21.5512	7.54431e+09	0.42321	1.00208e+07	3.53866e+07	2.07944	1002079444	0.00924272	22.7441
000027	2001	21.5633	7.76486e+09	0.404237	1.00208e+07	8.29753e+07	2.19722	1002079444	0.0178296	22.7729
000027	2002	21.571	7.99443e+09	0.323409	1.2025e+07	8.83216e+07	2.30259	1202495332	0.0183826	22.802
000027	2003	21.5875	8.89425e+09	0.261103	1.2025e+07	1.23827e+08	2.3979	1202495332	0.0208716	22.9087
000027	2004	21.604	1.12177e+10	0.350574	1.2025e+07	1.25049e+08	2.48491	1202495332	0.0214024	23.1408
000027	2005	21.6128	1.10612e+10	0.283939	1.2025e+07	1.44189e+08	2.56495	1202495332	0.0315715	23.1267
000027	2006	21.6227	1.12408e+10	0.271202	1.2025e+07	1.96795e+08	2.63906	1202495332	0.0317547	23.1428
000027	2007	21.648	2.45182e+10	0.438178	2.2025e+07	3.31094e+08	2.70805	2202495332	0.0319692	23.9227
000027	2008	21.6953	2.93849e+10	0.534477	2.2025e+07	3.59558e+08	2.77259	2202495332	0.0338303	24.1037
000027	2009	21.7052	3.02498e+10	0.481501	2.2025e+07	3.60053e+08	2.83321	2202495332	0.0357936	24.1328
000027	2010	21.7734	2.907e+10	0.435322	2.2025e+07	4.46156e+08	2.89037	2202495332	0.0359508	24.093
000027	2011	21.7778	3.15091e+10	0.462982	2.64299e+07	4.56855e+08	2.94444	2642994398	0.0380903	24.1735
000027	2012	21.802	3.23592e+10	0.457686	2.64299e+07	4.88641e+08	2.99573	2642994398	0.0401856	24.2002
000027	2013	21.8218	3.33935e+10	0.435835	2.64299e+07	5.02563e+08	3.04452	2642994398	0.0421714	24.2316
000027	2014	21.9263	3.84414e+10	0.470503	2.64299e+07	5.4427e+08	3.09104	2642994398	0.0440676	24.3724
000027	2015	21.9307	5.80674e+10	0.571741	3.96449e+07	6.16853e+08	3.13549	3964491597	0.0476451	24.7849
000027	2016	21.945	6.08622e+10	0.592068	3.96449e+07	6.40863e+08	3.17805	3964491597	0.0508551	24.8319
000027	2017	22.022	7.72309e+10	0.679887	3.96449e+07	7.81326e+08	3.21888	3964491597	0.0545014	25.0701
000027	2018	14.056	8.50739e+10	0.676944	3.96449e+07	7.90586e+08	3.2581	3964491597	0.0575798	25.1668
000027	2019	14.0651	9.6112e+10	0.650566	3.96449e+07	9.91829e+08	3.29584	3964491597	0.0587832	25.2888
000027	2020	14.1029	1.14062e+11	0.633063	4.75739e+07	1.46139e+09	3.3322	4757389916	0.0714457	25.46
000028	2000	14.1239	4.90887e+08	0.17484	2881494	4.09126e+07	2.07944	288149400	0.0161784	20.0117
000028	2001	14.1309	1.11817e+09	0.674062	2881494	6.98467e+07	2.19722	288149400	0.0169017	20.835
000028	2002	14.1561	1.0526e+09	0.682027	2881494	7.79468e+07	2.30259	288149400	0.0176669	20.7745
000028	2003	14.1652	1.00833e+09	0.659971	2881494	9.62143e+07	2.3979	288149400	0.0178354	20.7316
000028	2004	14.1736	8.46187e+08	0.576692	2881494	9.93521e+07	2.48491	288149400	0.0181655	20.5563
000028	2005	14.175	1.07245e+09	0.632876	2881494	1.05634e+08	2.56495	288149400	0.0198009	20.7932
000028	2006	14.1869	2.67924e+09	0.823494	2881494	1.80857e+08	2.63906	288149400	0.0199253	21.7088
000028	2007	14.1897	2.90609e+09	0.821899	2881494	1.88973e+08	2.70805	288149400	0.0208425	21.7901
000028	2008	14.1953	3.68397e+09	0.823731	2881494	2.04916e+08	2.77259	288149400	0.0217765	22.0273
000028	2009	14.1953	5.23349e+09	0.832209	2881494	2.45892e+08	2.83321	288149400	0.022456	22.3783
000028	2010	14.2009	6.30679e+09	0.820599	2881494	3.00875e+08	2.89037	288149400	0.0230301	22.5649
000028	2011	14.2247	7.66576e+09	0.813874	2881494	3.49635e+08	2.94444	288149400	0.0231082	22.76
000028	2012	14.2345	9.29584e+09	0.802164	2881494	3.92233e+08	2.99573	288149400	0.0245104	22.9528
000028	2013	14.3017	1.10579e+10	0.790499	2881494	4.22406e+08	3.04452	288149400	0.0274737	23.1264
000028	2014	14.3024	1.28289e+10	0.621854	3.62632e+06	4.59218e+08	3.09104	362631943	0.0319106	23.275
000028	2015	14.3136	1.32183e+10	0.578883	3.62632e+06	4.74318e+08	3.13549	362631943	0.0437689	23.3049
000028	2016	14.3164	2.13128e+10	0.581754	3.62632e+06	7.35954e+08	3.17805	362631943	0.0443166	23.7826
000028	2017	14.3297	2.23436e+10	0.55569	4.28127e+06	7.83338e+08	3.21888	428126983	0.0531312	23.8298
000028	2018	14.3752	2.89303e+10	0.519335	4.28127e+06	8.42015e+08	3.2581	428126983	0.0576591	24.0882
000028	2019	14.3899	3.35206e+10	0.541779	4.28127e+06	8.59721e+08	3.29584	428126983	0.0645853	24.2354
000028	2020	14.4235	3.95945e+10	0.573461	4.28127e+06	1.00818e+09	3.3322	428126983	0.379175	24.402
000029	2000	14.4816	4.11391e+09	0.623411	10116600	8.9035e+07	2.07944	1011660000	0.0898533	22.1376
000029	2001	14.4858	3.47321e+09	0.708201	10116600	4.9512e+07	2.19722	1011660000	0.0270152	21.9683
000029	2002	14.5782	3.00099e+09	0.657809	10116600	5.88836e+07	2.30259	1011660000	0.0272185	21.8222
000029	2003	14.6083	2.74681e+09	0.588049	10116600	6.38433e+07	2.3979	1011660000	0.0301648	21.7337
000029	2004	14.609	2.51899e+09	0.608023	10116600	6.49828e+07	2.48491	1011660000	0.0304753	21.6471
000029	2005	14.6132	2.28031e+09	0.544432	10116600	6.51278e+07	2.56495	1011660000	0.030593	21.5476
000029	2006	14.6517	2.39144e+09	0.54985	10116600	6.6406e+07	2.63906	1011660000	0.0340338	21.5952
000029	2007	14.6713	2.30272e+09	0.486968	10116600	6.81151e+07	2.70805	1011660000	0.036787	21.5574
000029	2008	14.6755	2.26566e+09	0.47162	10116600	6.88546e+07	2.77259	1011660000	0.0579664	21.5411
000029	2009	14.6811	3.36111e+09	0.638325	10116600	6.992e+07	2.83321	1011660000	0.0634529	21.9355
000029	2010	14.6881	3.37909e+09	0.615344	10116600	6.99932e+07	2.89037	1011660000	0.0661216	21.9409
000029	2011	14.6881	3.23613e+09	0.567289	10116600	7.02166e+07	2.94444	1011660000	0.0685498	21.8976
000029	2012	14.7035	3.71277e+09	0.594074	10116600	7.19555e+07	2.99573	1011660000	0.0779284	22.035
000029	2013	14.7105	4.2151e+09	0.588383	10116600	7.40298e+07	3.04452	1011660000	0.0827331	22.1619
000029	2014	14.7476	4.3751e+09	0.535301	10116600	7.67005e+07	3.09104	1011660000	0.0935993	22.1992
000029	2015	14.7651	4.17994e+09	0.472851	10116600	9.36162e+07	3.13549	1011660000	0.10864	22.1536
000029	2016	14.7686	3.7856e+09	0.335385	10116600	1.07837e+08	3.17805	1011660000	0.128225	22.0545
000029	2017	14.77	3.98926e+09	0.323178	10116600	1.23402e+08	3.21888	1011660000	0.152904	22.1069
000029	2018	14.7924	4.66589e+09	0.314014	10116600	1.30403e+08	3.2581	1011660000	0.189009	22.2635
000029	2019	14.8148	4.90967e+09	0.282032	10116600	1.61944e+08	3.29584	1011660000	0.216488	22.3145
000029	2020	14.8267	4.93692e+09	0.259237	10116600	5.32738e+08	3.3322	1011660000	0.864481	22.32
000030	2013	14.8379	7.11035e+09	0.402571	1.2987e+07	4.66732e+08	3.04452	1298695140	0.0502682	22.6848
000030	2014	14.8477	7271114435	0.345046	1.2987e+07	4.9719e+08	3.09104	1298695140	0.0569144	22.7072
000030	2015	14.8547	8.08538e+09	0.343888	1.29325e+07	4.98049e+08	3.13549	1293251508	0.0687225	22.8133
000030	2016	14.8617	9.07299e+09	0.3635	1.29325e+07	5.05889e+08	3.17805	1293251508	0.0879045	22.9286
000030	2017	14.8694	1.03643e+10	0.389791	1.29325e+07	5.39646e+08	3.21888	1293251508	0.0892788	23.0616
000030	2018	14.8743	1.16821e+10	0.389844	1.81055e+07	5.71121e+08	3.2581	1810552111	0.097512	23.1813
000030	2019	14.9044	1.29206e+10	0.423117	1.81055e+07	6.3232e+08	3.29584	1810552111	0.0994107	23.2821
000030	2020	14.9478	1.44615e+10	0.427812	1.81055e+07	6.32514e+08	3.3322	1810552111	0.114784	23.3948
000031	2000	14.9926	1.4067e+09	0.324066	4.66302e+06	6.51653e+07	2.07944	466302377	0.0240936	21.0645
000031	2001	15.008	1.63622e+09	0.36115	4.66302e+06	7.37048e+07	2.19722	466302377	0.0266557	21.2157
000031	2002	15.0297	1.5797e+09	0.314878	4.66302e+06	7.96926e+07	2.30259	466302377	0.030179	21.1805
000031	2003	15.0465	1.70594e+09	0.306753	4.66302e+06	8.04056e+07	2.3979	466302377	0.0329298	21.2574
000031	2004	15.0605	1.88832e+09	0.37241	4.66302e+06	8.56209e+07	2.48491	466302377	0.0373504	21.359
000031	2005	15.1193	1.90683e+09	0.321003	4.66302e+06	9.11573e+07	2.56495	466302377	0.0374609	21.3687
000031	2006	15.1354	2.45851e+09	0.419875	6.99454e+06	1.02141e+08	2.63906	699453565	0.0381688	21.6228
000031	2007	15.1417	6.00901e+09	0.391569	9.06866e+06	1.4549e+08	2.70805	906865798	0.0434407	22.5165
000031	2008	15.1508	9.04761e+09	0.637839	1.81373e+07	1.66103e+08	2.77259	1813731596	0.0471421	22.9258
000031	2009	15.1683	1.32873e+10	0.513593	1.81373e+07	1.75773e+08	2.83321	1813731596	0.0522506	23.3101
000031	2010	15.1746	2.01736e+10	0.696077	1.81373e+07	2.36368e+08	2.89037	1813731596	0.0872953	23.7276
000031	2011	15.1823	3.26026e+10	0.781679	1.81373e+07	2.89524e+08	2.94444	1813731596	0.111834	24.2077
000031	2012	15.1949	3.48386e+10	0.782565	1.81373e+07	3.03247e+08	2.99573	1813731596	0.15283	24.274
000031	2013	15.211	4.06027e+10	0.779069	1.81373e+07	3.07182e+08	3.04452	1813731596	0.176614	24.4271
000031	2014	15.2124	4.63115e+10	0.769711	1.81373e+07	3.37679e+08	3.09104	1813731596	0.196963	24.5587
000031	2015	15.2229	5.53217e+10	0.79961	1.81373e+07	3.59839e+08	3.13549	1813731596	0.213755	24.7364
000031	2016	15.2614	6.1277e+10	0.815795	1.81373e+07	4.34292e+08	3.17805	1813731596	0.218008	24.8387
000031	2017	15.2635	7.57515e+10	0.844959	1.81373e+07	4.62413e+08	3.21888	1813731596	0.247962	25.0507
000031	2018	15.2726	9.11719e+10	0.849079	1.81373e+07	6.13364e+08	3.2581	1813731596	0.257337	25.236
000031	2019	15.3041	1.83183e+11	0.767767	4.28631e+07	1.44019e+09	3.29584	4286313339	0.263617	25.9337
000031	2020	15.3097	1.99871e+11	0.771622	4.28631e+07	1.59277e+09	3.3322	4286313339	0.272913	26.0209
000032	2000	15.3125	8.45296e+08	0.677093	1308120	4.78575e+07	2.07944	130812000	0.0352485	20.5552
000032	2001	15.3307	8.93897e+08	0.666851	1308120	5.9634e+07	2.19722	130812000	0.0415212	20.6111
000032	2002	15.351	1.07562e+09	0.482279	1492720	7.61145e+07	2.30259	149272000	0.0515731	20.7962
000032	2003	15.3902	1.10026e+09	0.43594	1940536	9.22747e+07	2.3979	194053600	0.0548236	20.8188
000032	2004	15.393	1.24011e+09	0.495315	1940536	9.47032e+07	2.48491	194053600	0.0550832	20.9385
000032	2005	15.4098	1.3184e+09	0.49976	1940536	9.85812e+07	2.56495	194053600	0.0606749	20.9997
000032	2006	15.4441	1.37561e+09	0.503189	1940536	9.91404e+07	2.63906	194053600	0.06185	21.0422
000032	2007	15.4511	1.83472e+09	0.551232	1940536	1.00035e+08	2.70805	194053600	0.062013	21.3302
000032	2008	15.4749	1.36025e+09	0.413141	2.32864e+06	1.04806e+08	2.77259	232864320	0.0663213	21.0309
000032	2009	15.4784	1.43827e+09	0.448143	2.32864e+06	1.05614e+08	2.83321	232864320	0.0677559	21.0867
000032	2010	15.4861	1.48945e+09	0.461773	2.32864e+06	1.06863e+08	2.89037	232864320	0.0716035	21.1217
000032	2011	15.4868	1.57422e+09	0.447662	2.32864e+06	1.07486e+08	2.94444	232864320	0.0726792	21.177
000032	2012	15.4889	1692009584	0.380335	2.32864e+06	1.1633e+08	2.99573	232864320	0.0732902	21.2492
000032	2013	15.5015	1.50141e+09	0.32395	2.32864e+06	1.19129e+08	3.04452	232864320	0.075964	21.1297
000032	2014	15.5169	2.76692e+09	0.460739	2.32864e+06	1.25156e+08	3.09104	232864320	0.0763551	21.741
000032	2015	15.5337	2.12574e+09	0.290364	3.51878e+06	1.27391e+08	3.13549	351878445	0.0795861	21.4774
000032	2016	15.5442	1.95542e+09	0.20752	4.22254e+06	1.34007e+08	3.17805	422254134	0.0825427	21.3939
000032	2017	15.5582	1.92734e+09	0.186046	4.22254e+06	1.42366e+08	3.21888	422254134	0.08272	21.3794
000032	2018	15.5596	2.15338e+09	0.295935	4.1322e+06	1.64037e+08	3.2581	413219661	0.0835535	21.4903
000032	2019	15.5904	2.34226e+09	0.292026	4.1322e+06	1.67646e+08	3.29584	413219661	0.0850969	21.5744
000032	2020	15.5932	2.58577e+09	0.300958	4.1322e+06	1.69151e+08	3.3322	413219661	0.0883439	21.6733
000034	2001	15.5967	1.45413e+09	0.713763	3111394	3.07012e+07	2.19722	311139400	0.00259079	21.0977
000034	2002	15.6072	1.51778e+09	0.757557	3111394	3.22862e+07	2.30259	311139400	0.00304659	21.1405
000034	2003	15.6261	1.41773e+09	0.736788	3111394	3.43829e+07	2.3979	311139400	0.0031693	21.0723
000034	2004	15.6345	1.02363e+09	1.17027	3111394	3.69666e+07	2.48491	311139400	0.00590948	20.7466
000034	2011	15.6401	2.07619e+08	0.589127	3.57974e+06	4.55796e+07	2.94444	357973531	0.00721895	19.1512
000034	2012	15.6436	1.93552e+08	0.538522	3.57974e+06	5.73059e+07	2.99573	357973531	0.0562804	19.0811
000034	2013	15.6541	3.78211e+08	0.719504	3.57974e+06	7.02196e+07	3.04452	357973531	0.0597236	19.751
000034	2014	15.6863	4.61668e+08	0.641221	3.57974e+06	7.59248e+07	3.09104	357973531	0.0605677	19.9504
000034	2015	15.6884	4.48008e+08	0.582597	3.57974e+06	1.99015e+08	3.13549	357973531	0.0671374	19.9203
000034	2016	15.7213	1.70372e+10	0.844418	6.5407e+06	2.38509e+08	3.17805	654070434	0.072618	23.5587
000034	2017	15.7493	2.42732e+10	0.861665	6.5407e+06	2.59433e+08	3.21888	654070434	0.0792805	23.9126
000034	2018	15.7577	2.59855e+10	0.851975	6.5407e+06	2.64454e+08	3.2581	654070434	0.0995049	23.9808
000034	2019	15.778	2.94209e+10	0.851301	6.5407e+06	2.92592e+08	3.29584	654070434	0.109947	24.105
000034	2020	15.7976	3.06896e+10	0.846763	6.59561e+06	3.67664e+08	3.3322	659560727	0.538368	24.1472
000035	2000	15.8109	8.44546e+08	0.740982	1158872	2.67942e+07	1.94591	115887200	0.0225474	20.5543
000035	2001	15.8501	1.34347e+09	0.8496	1158872	4.98984e+07	2.07944	115887200	0.0264371	21.0185
000035	2002	15.8613	1.53049e+09	0.844449	1158872	5.23661e+07	2.19722	115887200	0.0309347	21.1489
000035	2003	15.8697	1.80834e+09	0.848363	1158872	7.05509e+07	2.30259	115887200	0.0362438	21.3157
000035	2004	15.8753	4.77822e+08	3.62457	1158872	7.15389e+07	2.3979	115887200	0.0440869	19.9847
000035	2014	15.8858	3.27229e+09	0.504266	3.56181e+06	8.30853e+07	3.04452	356180613	0.0539252	21.9088
000035	2015	15.8998	4.39902e+09	0.579366	3.56181e+06	1.1099e+08	3.09104	356180613	0.0905761	22.2046
000035	2016	15.9082	5.99849e+09	0.65617	3.56181e+06	1.74766e+08	3.13549	356180613	0.100661	22.5148
000035	2017	15.9236	8.13026e+09	0.625057	3.56181e+06	1.86157e+08	3.17805	356180613	0.100795	22.8189
000035	2018	15.9341	8.80891e+09	0.626002	3.56181e+06	9.64069e+08	3.21888	356180613	0.108428	22.899
000035	2019	15.9425	4.72969e+10	0.752553	3.56181e+06	1.00231e+09	3.2581	356180613	0.113197	24.5797
000035	2020	15.9439	5.03779e+10	0.751984	3.56181e+06	1.1345e+09	3.29584	356180613	0.656749	24.6428
000036	2000	15.9544	2.62928e+09	0.582851	3.59555e+06	3.55631e+07	1.94591	359555085	0.0171596	21.69
000036	2001	15.9964	4.03997e+09	0.652494	3.59555e+06	5.21784e+07	2.07944	359555085	0.0204851	22.1195
000036	2002	16.0076	4.01515e+09	0.590202	3.59555e+06	5.58273e+07	2.19722	359555085	0.0224716	22.1133
000036	2003	16.016	4.55656e+09	0.505777	4.49555e+06	5.82432e+07	2.30259	449555085	0.0253686	22.2398
000036	2004	16.0461	2.64817e+09	0.28234	4.49555e+06	6.27163e+07	2.3979	449555085	0.0257114	21.6971
000036	2005	16.0482	8.8163e+09	0.703449	4.49555e+06	6.9551e+07	2.48491	449555085	0.0266999	22.8999
000036	2006	16.065	1.19933e+10	0.759757	1.12389e+07	7.34684e+07	2.56495	1123887712	0.0467806	23.2076
000036	2007	16.1112	1.34227e+10	0.80142	1.12389e+07	8.03836e+07	2.63906	1123887712	0.0469242	23.3202
000036	2008	16.114	3.06914e+09	0.536554	1.12389e+07	8.13616e+07	2.70805	1123887712	0.0502528	21.8447
000036	2010	16.1196	4.17516e+09	0.47908	1.12389e+07	8.50043e+07	2.83321	1123887712	0.0584742	22.1524
000036	2011	16.1231	3.86228e+09	0.40477	1.12389e+07	8.90327e+07	2.89037	1123887712	0.0633577	22.0745
000036	2012	16.1413	4.26724e+09	0.430298	1.12389e+07	1.01907e+08	2.94444	1123887712	0.0914392	22.1742
000036	2013	16.1756	4.19589e+09	0.395484	1.12389e+07	1.2048e+08	2.99573	1123887712	0.110172	22.1574
000036	2014	16.1917	4.56893e+09	0.454282	1.12389e+07	1.28767e+08	3.04452	1123887712	0.11384	22.2425
000036	2015	16.1952	6.46374e+09	0.584915	1.14049e+07	1.39466e+08	3.09104	1140487712	0.136759	22.5895
000036	2016	16.2309	9.72548e+09	0.586168	1.14159e+07	1.40797e+08	3.13549	1141587712	0.167308	22.998
000036	2017	16.2323	8.71866e+09	0.417036	1.14149e+07	1.54517e+08	3.17805	1141487712	0.20782	22.8887
000036	2018	16.2351	1.0893e+10	0.500599	1.14149e+07	1.87982e+08	3.21888	1141487712	0.276918	23.1114
000036	2019	16.2575	1.2142e+10	0.534994	1.48393e+07	2.48879e+08	3.2581	1483934025	0.325616	23.2199
000036	2020	16.2974	1.08445e+10	0.462819	1.48393e+07	3.60203e+08	3.29584	1483934025	0.357913	23.1069
000037	2000	16.3135	1.34141e+09	0.465083	3564000	2.00621e+07	1.94591	356400000	0.0185059	21.017
000037	2001	16.3352	1.55675e+09	0.37281	5.47966e+06	2.64743e+07	2.07944	547965998	0.018866	21.1659
000037	2002	16.3828	2.02916e+09	0.413715	5.47966e+06	3.51649e+07	2.19722	547965998	0.0208545	21.4309
000037	2003	16.3926	2.57197e+09	0.374776	5.47966e+06	4.54367e+07	2.30259	547965998	0.0234863	21.6679
000037	2004	16.4164	3.80142e+09	0.50711	5.47966e+06	6.32033e+07	2.3979	547965998	0.0279971	22.0586
000037	2005	16.4192	4.23049e+09	0.598564	5.47966e+06	7.14286e+07	2.48491	547965998	0.0285653	22.1656
000037	2006	16.4213	4.77253e+09	0.623879	5.47966e+06	9.06983e+07	2.56495	547965998	0.0293617	22.2861
000037	2007	16.4591	5552914000	0.663922	5479660	9.35297e+07	2.63906	547966000	0.029756	22.4376
000037	2008	16.4871	4.98594e+09	0.611732	6.02763e+06	9.42734e+07	2.70805	602762596	0.0314812	22.3299
000037	2009	16.5004	4.9266e+09	0.582695	6.02763e+06	9.59264e+07	2.77259	602762596	0.0403751	22.3179
000037	2010	16.5158	5.27895e+09	0.633932	6.02763e+06	9.75389e+07	2.83321	602762596	0.0484029	22.387
000037	2011	16.534	5.45275e+09	0.653787	6.02763e+06	9.90211e+07	2.89037	602762596	0.0496195	22.4194
000037	2012	16.5354	5.53607e+09	0.688802	6.02763e+06	9.93721e+07	2.94444	602762596	0.053397	22.4346
000037	2013	16.5361	5.44029e+09	0.669176	6.02763e+06	9.97366e+07	2.99573	602762596	0.0598892	22.4171
000037	2014	16.5382	5.05642e+09	0.727446	6.02763e+06	1.03071e+08	3.04452	602762596	0.0763903	22.3439
000037	2015	16.5529	4.57985e+09	0.880147	6.02763e+06	103410000	3.09104	602762596	0.0835979	22.2449
000037	2017	16.5662	2.8838e+09	0.298029	6.02763e+06	1.05789e+08	3.17805	602762596	0.0895991	21.7824
000037	2018	16.5753	3.30715e+09	0.384122	6.02763e+06	1.09542e+08	3.21888	602762596	0.0928214	21.9194
000037	2019	16.5851	3.21926e+09	0.359328	6.02763e+06	1.11618e+08	3.2581	602762596	0.113289	21.8924
000037	2020	16.6243	3.02083e+09	0.308885	6.02763e+06	1.52448e+08	3.29584	602762596	0.113343	21.8288
000038	2001	14.2686	1.68053e+08	0.246205	904860	4.91711e+06	2.07944	90486000	0.0174005	18.9398
000038	2002	14.2746	2.11154e+08	0.423694	904860	5.32807e+06	2.19722	90486000	0.0191048	19.1681
000038	2003	14.2764	2.61597e+08	0.502127	904860	8.69832e+06	2.30259	90486000	0.0246979	19.3823
000038	2004	14.2776	2.54932e+08	0.515389	904860	1.0156e+07	2.3979	90486000	0.0297418	19.3565
000038	2005	14.2944	2.00344e+08	0.634538	904860	1.03615e+07	2.48491	90486000	0.0305351	19.1155
000038	2013	14.3142	6.80916e+08	0.703714	962280	1.31879e+07	2.99573	96227998	0.0435113	20.3389
000038	2014	14.3238	6.83293e+08	0.785173	962280	2.03397e+07	3.04452	96227998	0.0486015	20.3424
000038	2015	14.3244	7.44778e+08	0.792083	962280	4.0698e+07	3.09104	96227998	0.060296	20.4286
000038	2016	14.3286	6.39362e+09	0.200153	3.26736e+06	5.18788e+07	3.13549	326735887	0.0665935	22.5786
000038	2017	14.331	5.77193e+09	0.0649803	5.22777e+06	5.45716e+07	3.17805	522777419	0.0682543	22.4763
000038	2018	14.334	3.03379e+09	0.133376	5.22777e+06	6.34572e+07	3.21888	522777419	0.162437	21.8331
000038	2019	14.3556	2.91716e+09	0.0559557	5.22777e+06	6.5718e+07	3.2581	522777419	0.204321	21.7939
000038	2020	14.3622	3.2385e+09	0.102017	5.22777e+06	7.02471e+07	3.29584	522777419	1.49288	21.8984
000039	2000	14.3622	6.63979e+09	0.602372	3.40201e+06	2.85876e+08	2.19722	340201398	0.0269444	22.6163
000039	2001	14.3808	5.93685e+09	0.501066	3.40201e+06	3.53366e+08	2.30259	340201398	0.0314887	22.5044
000039	2002	14.3814	7.73723e+09	0.552344	5.10302e+06	4.86569e+08	2.3979	510302096	0.0327739	22.7693
000039	2003	14.3838	9.93197e+09	0.398354	6.30302e+06	5.40336e+08	2.48491	630302096	0.0351063	23.019
000039	2004	14.3886	1.68943e+10	0.510913	1.00848e+07	8.93686e+08	2.56495	1008483353	0.0391542	23.5502
000039	2005	14.3886	1.71731e+10	0.397342	2.01697e+07	1.11528e+09	2.63906	2016966706	0.0394639	23.5666
000039	2006	14.4006	2.29234e+10	0.478015	2.21866e+07	1.30104e+09	2.70805	2218663376	0.0419788	23.8554
000039	2007	14.412	40391920000	0.565698	26623960	1598083000	2.77259	2662396000	0.0420241	24.4219
000039	2008	14.4372	34557863000	0.567842	26623960	1661486000	2.83321	2662396000	0.0520007	24.2659
000039	2009	14.4462	37358383000	0.576357	26623960	1976074000	2.89037	2662396000	0.0528193	24.3438
000039	2010	14.4492	54130649000	0.645179	26623960	2734364000	2.94444	2662396000	0.0551778	24.7147
000039	2011	14.4588	64361714000	0.664184	26623960	3720704000	2.99573	2662396000	0.058748	24.8878
000039	2012	14.4822	62992380000	0.648892	26623960	3767221000	3.04452	2662396000	0.060645	24.8663
000039	2013	14.4834	72605972000	0.662616	26623960	4041552000	3.09104	2662396000	0.0664538	25.0083
000039	2014	14.5008	87776181000	0.689185	26726290	4146983000	3.13549	2672629000	0.0684783	25.1981
000039	2015	14.5038	106763171000	0.667536	29778200	4208598000	3.17805	2977820000	0.0698331	25.3939
000039	2016	14.5086	124614748000	0.685954	29785770	4656475000	3.21888	2978577000	0.0706642	25.5485
000039	2017	14.5116	130604379000	0.668943	29828890	4896341000	3.2581	2982889000	0.0718487	25.5954
000039	2018	14.52	158883963000	0.670181	29849890	5158990000	3.29584	2984989000	0.0719191	25.7914
000039	2019	14.5242	172107521000	0.680212	35845040	5204271000	3.3322	3584504000	0.0823413	25.8714
000039	2020	14.5488	146211511000	0.631672	35950140	5482054000	3.3673	3595014000	0.0965092	25.7083
000040	2000	14.5824	2369836206	0.450155	4.69593e+06	7.31511e+07	1.94591	469593364	0.0363314	21.5861
000040	2001	14.5872	1999913348	0.458917	4.69593e+06	7.86732e+07	2.07944	469593364	0.0395535	21.4164
000040	2002	14.5884	2277140749	0.630707	4.69593e+06	7.93579e+07	2.19722	469593364	0.0403699	21.5462
000040	2005	14.5902	2.15309e+09	0.554129	4.69593e+06	8.18692e+07	2.48491	469593364	0.0414787	21.4902
000040	2006	14.5944	2.28993e+09	0.567207	4.69593e+06	91047050	2.56495	469593364	0.0494683	21.5518
000040	2007	14.6004	2.22724e+09	0.498439	4.69593e+06	9.7419e+07	2.63906	469593364	0.0584843	21.524
000040	2008	14.6064	2.35809e+09	0.594995	4.69593e+06	1.02118e+08	2.70805	469593364	0.0759003	21.5811
000040	2009	14.61	2.83179e+09	0.641099	4.69593e+06	1.1312e+08	2.77259	469593364	0.0894958	21.7642
000040	2010	14.6148	2.28342e+09	0.613091	4.69593e+06	1.18945e+08	2.83321	469593364	0.0921816	21.5489
000040	2011	14.6568	1.88814e+09	0.477982	4.69593e+06	1.21688e+08	2.89037	469593364	0.100439	21.3589
000040	2012	14.6676	2.86835e+09	0.593918	4.69593e+06	1.29614e+08	2.94444	469593364	0.145546	21.777
000040	2013	14.6748	3.96058e+09	0.683762	4.69593e+06	134806753	2.99573	469593364	0.186035	22.0997
000040	2014	14.6766	4.26981e+09	0.702902	4.69593e+06	138779661	3.04452	469593364	0.196414	22.1748
000040	2015	14.685	6.76891e+09	0.804167	4.69593e+06	1.39973e+08	3.09104	469593364	0.212626	22.6356
000040	2016	14.6868	1.7288e+10	0.365806	1.33717e+07	1.5652e+08	3.13549	1337173272	0.223124	23.5733
000040	2017	14.6868	2.89035e+10	0.600067	1.33717e+07	1.71726e+08	3.17805	1337173272	0.243231	24.0872
000040	2018	14.7078	3.4423e+10	0.576703	1.48687e+07	2.69191e+08	3.21888	1486873870	0.438996	24.262
000040	2019	14.7114	3.09872e+10	0.563673	1.48687e+07	3.15221e+08	3.2581	1486873870	0.440892	24.1568
000040	2020	14.7174	2.62012e+10	0.534554	1.48687e+07	3.28249e+08	3.29584	1486873870	0.583585	23.9891
000042	2000	14.7246	3.44856e+09	0.598079	2.39463e+06	1.14227e+08	1.94591	239463040	0.0327633	21.9612
000042	2001	14.7264	4.11585e+09	0.647935	2.39463e+06	1.21876e+08	2.07944	239463040	0.0381572	22.1381
000042	2002	14.7378	4.40467e+09	0.658847	2.39463e+06	1.22823e+08	2.19722	239463040	0.0409739	22.2059
000042	2003	14.7396	4.93537e+09	0.683146	2.39463e+06	1.29162e+08	2.30259	239463040	0.0473411	22.3197
000042	2004	14.7438	4.80489e+09	0.678512	2.39463e+06	1.30311e+08	2.3979	239463040	0.0511452	22.2929
000042	2005	14.745	3.13142e+09	0.502436	2.39463e+06	1.38531e+08	2.48491	239463040	0.0513406	21.8648
000042	2006	14.7732	4.19494e+09	0.61768	2.39463e+06	1.43599e+08	2.56495	239463040	0.0559735	22.1571
000042	2007	14.8002	5.37485e+09	0.645092	2.39463e+06	1.47198e+08	2.63906	239463040	0.0576601	22.405
000042	2008	14.8074	5.54881e+09	0.686198	2.39463e+06	1.55113e+08	2.70805	239463040	0.0679837	22.4368
000042	2009	14.8086	6.48072e+09	0.680323	2.39463e+06	1.62611e+08	2.77259	239463040	0.072026	22.5921
000042	2010	14.8158	6.78991e+09	0.648746	2.39463e+06	1.65423e+08	2.83321	239463040	0.0747512	22.6387
000042	2011	14.8224	7.14763e+09	0.646232	2.39463e+06	1.8525e+08	2.89037	239463040	0.0851234	22.69
000042	2012	14.826	7.51671e+09	0.613915	2.39463e+06	1.94651e+08	2.94444	239463040	0.0892408	22.7404
000042	2013	14.8314	7.99817e+09	0.616542	2.39463e+06	2.05973e+08	2.99573	239463040	0.0905599	22.8025
000042	2014	14.8386	1.61963e+10	0.796201	4.78926e+06	2.3897e+08	3.04452	478926080	0.105516	23.5081
000042	2015	14.8512	2.46214e+10	0.771898	6.6507e+06	3.09675e+08	3.09104	665069639	0.106981	23.9269
000042	2016	14.8602	2.91616e+10	0.799012	6.64831e+06	3.15858e+08	3.13549	664831139	0.110343	24.0961
000042	2017	14.8638	4.36199e+10	0.842186	6.64831e+06	3.50469e+08	3.17805	664831139	0.115525	24.4988
000042	2018	14.8758	4.60507e+10	0.833525	6.64831e+06	3.54598e+08	3.21888	664831139	0.135939	24.553
000042	2019	14.898	4.51415e+10	0.822497	6.64831e+06	4.57943e+08	3.2581	664831139	0.138456	24.5331
000042	2020	14.9082	4.44438e+10	0.815569	6.64831e+06	5.19535e+08	3.29584	664831139	0.172794	24.5175
000043	2000	14.9112	1.24192e+09	0.616141	1.39325e+06	4.51882e+07	1.94591	139325472	0.0468027	20.9399
000043	2001	14.9124	9.51485e+08	0.705181	1.39325e+06	5.74988e+07	2.07944	139325472	0.0537674	20.6735
000043	2002	14.9142	8.27059e+08	0.634879	1.39325e+06	5.98715e+07	2.19722	139325472	0.0555113	20.5334
000043	2003	14.9208	8.03756e+08	0.579788	1.39325e+06	6.70087e+07	2.30259	139325472	0.0564418	20.5048
000043	2004	14.934	1.33193e+09	0.691317	1.39325e+06	1.02705e+08	2.3979	139325472	0.057636	21.0099
000043	2005	14.9382	1.47573e+09	0.669629	1.39325e+06	1.04683e+08	2.48491	139325472	0.060247	21.1124
000043	2006	14.9442	2.17595e+09	0.73713	1.39325e+06	1.47071e+08	2.56495	139325472	0.0603327	21.5007
000043	2007	14.9448	3.98653e+09	0.560218	2.2232e+06	1.79223e+08	2.63906	222320472	0.0612866	22.1062
000043	2008	14.9658	4.76316e+09	0.633892	2.2232e+06	1.84688e+08	2.70805	222320472	0.0650026	22.2842
000043	2009	14.9688	6.44644e+09	0.677765	2.2232e+06	1.91532e+08	2.77259	222320472	0.0650132	22.5868
000043	2010	14.97	7.94236e+09	0.70257	2.2232e+06	2.17568e+08	2.83321	222320472	0.0655811	22.7955
000043	2011	14.9754	1.10852e+10	0.693301	3.33481e+06	2.40934e+08	2.89037	333480708	0.069488	23.1289
000043	2012	14.976	1.44261e+10	0.720261	6.66961e+06	2.52153e+08	2.94444	666961416	0.0728947	23.3923
000043	2013	14.982	1.7718e+10	0.767877	6.66961e+06	2.91327e+08	2.99573	666961416	0.0736126	23.5978
000043	2014	14.9826	2.00684e+10	0.79297	6.66961e+06	3.38226e+08	3.04452	666961416	0.0755762	23.7224
000043	2015	14.9868	2.2881e+10	0.794793	6.66961e+06	3.39955e+08	3.09104	666961416	0.0765591	23.8536
000043	2016	14.9892	2.17332e+10	0.78246	6.66961e+06	3.75646e+08	3.13549	666961416	0.0997425	23.8021
000043	2017	15.024	1.91141e+10	0.759415	6.66961e+06	3.83605e+08	3.17805	666961416	0.109338	23.6737
000043	2018	15.0336	1.32356e+10	0.630899	6.66961e+06	4.33835e+08	3.21888	666961416	0.280021	23.3062
000045	2000	15.0708	6.9657e+08	0.529598	1634160	3.86497e+07	1.94591	163416000	0.0448853	20.3617
000045	2001	15.0768	7.35019e+08	0.516163	1634160	3.94131e+07	2.07944	163416000	0.0498325	20.4154
000045	2002	15.0768	7.46969e+08	0.504975	1634160	4.06987e+07	2.19722	163416000	0.069627	20.4315
000045	2003	15.0954	7.06776e+08	0.402522	1634160	4.16472e+07	2.30259	163416000	0.0775012	20.3762
000045	2004	15.0984	6.70791e+08	0.3579	2451240	4.44692e+07	2.3979	245124000	0.0839983	20.324
000045	2005	15.1026	6.59844e+08	0.327173	2451240	4.50005e+07	2.48491	245124000	0.0855148	20.3075
000045	2006	15.1146	6.60297e+08	0.331581	2451240	5.13933e+07	2.56495	245124000	0.0878986	20.3082
000045	2007	15.1218	6.80557e+08	0.345222	2451240	5.33481e+07	2.63906	245124000	0.0892186	20.3384
000045	2008	15.1272	5.65791e+08	0.262577	2451240	5.88403e+07	2.70805	245124000	0.0922003	20.1537
000045	2009	15.1572	8.02563e+08	0.385411	2451240	6.09076e+07	2.77259	245124000	0.0986794	20.5033
000045	2010	15.1578	1.65542e+09	0.186933	3.36522e+06	7.24319e+07	2.83321	336521849	0.105884	21.2273
000045	2011	15.162	1.80823e+09	0.242557	3.36522e+06	7.54843e+07	2.89037	336521849	0.106227	21.3156
000045	2012	15.1728	1.88066e+09	0.307152	3.36522e+06	8.85904e+07	2.94444	336521849	0.109589	21.3549
000045	2013	15.1728	2.85176e+09	0.194236	5.06522e+06	9.68708e+07	2.99573	506521849	0.11234	21.7712
000045	2014	15.1836	2.82278e+09	0.221956	5.06522e+06	1.03045e+08	3.04452	506521849	0.113565	21.761
000045	2015	15.2034	2.96939e+09	0.267673	5.06522e+06	1.05095e+08	3.09104	506521849	0.120261	21.8116
000045	2016	15.2124	4.11959e+09	0.164936	5.06522e+06	1.06902e+08	3.13549	506521849	0.126512	22.139
000045	2017	15.2268	4.19575e+09	0.160336	5.11274e+06	1.14357e+08	3.17805	511274149	0.129315	22.1573
000045	2018	15.27	4.6192e+09	0.251066	5.11274e+06	1.19496e+08	3.21888	511274149	0.138953	22.2535
000045	2019	15.2784	4.5314e+09	0.149354	5.09338e+06	1.24751e+08	3.2581	509338429	0.146499	22.2343
000045	2020	15.291	4.96955e+09	0.215358	5.07772e+06	1.43098e+08	3.29584	507772279	0.147614	22.3266
000046	2000	15.2928	1.30462e+09	0.507113	2.04888e+06	1.54742e+07	2.48491	204887825	0.0188979	20.9892
000046	2001	15.2958	2.18425e+09	0.483815	2.44084e+06	2.18596e+07	2.56495	244084341	0.0224478	21.5045
000046	2002	15.3042	2.5134e+09	0.551451	2.44084e+06	2.33859e+07	2.63906	244084341	0.0233407	21.6449
000046	2003	15.312	3.3846e+09	0.65242	2.44084e+06	2.56559e+07	2.70805	244084341	0.0379479	21.9425
000046	2004	15.3126	3.10255e+09	0.587554	2.92901e+06	2.63875e+07	2.77259	292901209	0.0463869	21.8555
000046	2005	15.3372	3.78983e+09	0.63326	3.51481e+06	2.78667e+07	2.83321	351481450	0.0472391	22.0556
000046	2006	15.342	7.29374e+09	0.51173	7.51481e+06	3.00284e+07	2.89037	751481450	0.051981	22.7103
000046	2007	15.3456	7.78641e+09	0.454089	7.51481e+06	7.86657e+07	2.94444	751481450	0.054206	22.7756
000046	2008	15.4188	1.98219e+10	0.563166	2.2637e+07	9.43874e+07	2.99573	2263695884	0.0562351	23.7101
000046	2009	15.4224	2.27409e+10	0.602118	2.2637e+07	1.12382e+08	3.04452	2263695884	0.0604065	23.8474
000046	2010	15.4458	2.23459e+10	0.626553	2.27866e+07	1.45937e+08	3.09104	2278655884	0.0664912	23.8299
000046	2011	15.4512	2.34371e+10	0.638528	4.55731e+07	1.62465e+08	3.13549	4557311768	0.0764235	23.8776
000046	2012	15.4548	3.09348e+10	0.710283	4.55731e+07	2.31076e+08	3.17805	4557311768	0.0811232	24.1551
000046	2013	15.4626	4.0738e+10	0.763096	4.55731e+07	3.21849e+08	3.21888	4557311768	0.0897998	24.4304
000046	2014	15.4656	7.08891e+10	0.823456	4.55731e+07	1.3139e+09	3.2581	4557311768	0.199935	24.9844
000046	2015	15.4686	1.18356e+11	0.87189	4.55731e+07	2.42061e+09	3.29584	4557311768	0.216727	25.497
000046	2016	15.4716	1.67836e+11	0.851677	5.1962e+07	3.7231e+09	3.3322	5196200656	0.25622	25.8463
000046	2017	15.4776	1.87775e+11	0.85357	5.1962e+07	3.961e+09	3.3673	5196200656	0.495427	25.9585
000046	2018	15.4824	2.12097e+11	0.865957	5.1962e+07	4.15406e+09	3.4012	5196200656	0.791044	26.0803
000046	2019	15.5022	1.77872e+11	0.813872	5.1962e+07	4.89495e+09	3.43399	5196200656	1.61793	25.9043
000048	2000	15.5034	1865610798	0.842001	3.90769e+06	5.26017e+07	1.94591	390768671	0.0466872	21.3469
000048	2005	15.531	1.09727e+09	0.894275	3.90769e+06	1.10102e+08	2.48491	390768671	0.049504	20.8161
000048	2006	15.5838	8.74537e+08	1.1426	3.90769e+06	114617508	2.56495	390768671	0.0668667	20.5892
000048	2012	15.594	1.21173e+09	0.592418	3.90769e+06	121842065	2.94444	390768671	0.074481	20.9153
000048	2013	15.5964	1.33057e+09	0.636463	3.90769e+06	1.31908e+08	2.99573	390768671	0.0788642	21.0089
000048	2014	15.6132	1.98294e+09	0.695063	3.90769e+06	1.59718e+08	3.04452	390768671	0.0842695	21.4078
000048	2015	15.6162	1.9408e+09	0.58659	3.90769e+06	1.8363e+08	3.09104	390768671	0.0898987	21.3864
000048	2016	15.6468	1.95974e+09	0.578484	3.90769e+06	1.90087e+08	3.13549	390768671	0.117619	21.3961
000048	2017	15.6684	3.90478e+09	0.818492	3.90769e+06	1.93466e+08	3.17805	390768671	0.124848	22.0855
000048	2019	15.7158	6.47199e+09	0.632612	4.02492e+06	2.06948e+08	3.2581	402491731	0.129938	22.5907
000048	2020	15.7206	9.90375e+09	0.719174	4.02492e+06	2.43497e+08	3.29584	402491731	0.147617	23.0162
000049	2000	15.7326	4.6088e+08	0.559544	1.36829e+06	2.14315e+07	1.79176	136829160	0.0108444	19.9486
000049	2001	15.7338	4.68852e+08	0.683133	1.36829e+06	2.38497e+07	1.94591	136829160	0.0115578	19.9658
000049	2002	15.801	3.38433e+08	0.585805	1.36829e+06	3.1399e+07	2.07944	136829160	0.01172	19.6398
000049	2003	15.8076	2.76946e+08	0.592952	1.36829e+06	3.49735e+07	2.19722	136829160	0.0307473	19.4393
000049	2005	15.8124	5.99056e+08	0.643976	1.36829e+06	3.56895e+07	2.3979	136829160	0.0332538	20.2109
000049	2006	15.8394	6.09737e+08	0.597285	1.36829e+06	4.97431e+07	2.48491	136829160	0.0377802	20.2285
000049	2007	15.8484	6.57017e+08	0.674799	1.36829e+06	6.17793e+07	2.56495	136829160	0.040141	20.3032
000049	2008	15.849	611818377	0.653792	1.36829e+06	6.37735e+07	2.63906	136829160	0.0494797	20.2319
000049	2009	15.8508	6.54664e+08	0.734349	1.36829e+06	6.94286e+07	2.70805	136829160	0.052787	20.2996
000049	2010	15.852	8.50322e+08	0.672747	1.36829e+06	1.12447e+08	2.77259	136829160	0.0652439	20.5611
000049	2011	15.8664	1.41929e+09	0.698867	1.36829e+06	1.68738e+08	2.83321	136829160	0.0687642	21.0734
000049	2012	15.8688	1.86127e+09	0.750595	1.36829e+06	1.87058e+08	2.89037	136829160	0.0710759	21.3445
000049	2013	15.9198	3.37109e+09	0.806481	1.36829e+06	2.12479e+08	2.94444	136829160	0.0751173	21.9385
000049	2014	15.9252	4.6756e+09	0.803558	2.05244e+06	2.16149e+08	2.99573	205243738	0.0757713	22.2656
000049	2015	15.9288	3.40257e+09	0.647972	2.05244e+06	2.17834e+08	3.04452	205243738	0.0804534	21.9478
000049	2016	15.9576	5.14579e+09	0.708479	2.05244e+06	2.19718e+08	3.09104	205243738	0.0854447	22.3614
000049	2017	15.9606	7.61907e+09	0.761753	2.05244e+06	2.24197e+08	3.13549	205243738	0.454901	22.7539
000049	2018	15.9612	8822025314	0.743297	2.05244e+06	2.59328e+08	3.17805	205243738	0.475192	22.9005
000049	2019	15.9732	8.77016e+09	0.673751	2.07198e+06	3.2961e+08	3.21888	207197738	0.829322	22.8946
000049	2020	15.9786	9.03929e+09	0.687771	2.07198e+06	5.012e+08	3.2581	207197738	1.23767	22.9248
000050	2000	15.987	6.06934e+08	0.43023	1162700	2.73811e+07	1.79176	116270000	0.0265301	20.2239
000050	2001	16.0086	8.57071e+08	0.184597	1327700	2.91531e+07	1.94591	132770000	0.0337382	20.569
000050	2002	16.014	1.02325e+09	0.360586	1327700	5.40988e+07	2.07944	132770000	0.0360401	20.7462
000050	2003	16.0434	1.16637e+09	0.395307	1327700	8.58348e+07	2.19722	132770000	0.0615839	20.8772
000050	2004	16.0476	1.50973e+09	0.501001	2655400	8.61407e+07	2.30259	265540000	0.0623148	21.1352
000050	2005	16.0518	1.33116e+09	0.407777	2655400	8.6599e+07	2.3979	265540000	0.0728549	21.0093
000050	2006	16.0698	1.55062e+09	0.440434	3319250	9.41689e+07	2.48491	331925000	0.0740948	21.1619
000050	2007	16.0704	4.67744e+09	0.513285	3828250	1.06169e+08	2.56495	382825000	0.0778566	22.266
000050	2008	16.0764	5.02323e+09	0.602524	5742375	1.52713e+08	2.63906	574237500	0.0781839	22.3373
000050	2009	16.0806	6.47607e+09	0.675933	5742375	1.71258e+08	2.70805	574237500	0.0804367	22.5914
000050	2010	16.0836	7971514291	0.687553	5742375	251656351	2.77259	574237500	0.0844172	22.7991
000050	2011	16.1016	8052164501	0.6375	5742375	341945229	2.83321	574237500	0.0850903	22.8092
000050	2012	16.104	7803188441	0.608351	5742375	365825658	2.89037	574237500	0.0917878	22.7778
000050	2013	16.1196	7976761304	0.588088	5742375	449367489	2.94444	574237500	0.0981628	22.7998
000050	2014	16.1196	15692498583	0.454445	1.13174e+07	7.67026e+08	2.99573	1131738475	0.0994313	23.4764
000050	2015	16.1232	21628692218	0.387465	1.4011e+07	9.8626e+08	3.04452	1401098744	0.107351	23.7973
000050	2016	16.1238	2.16793e+10	0.365342	1.4011e+07	1000762138	3.09104	1401098744	0.110963	23.7996
000050	2017	16.1304	2.96523e+10	0.511848	1.4011e+07	1.09137e+09	3.13549	1401098744	0.111534	24.1128
000050	2018	16.1304	6.0037e+10	0.566855	2.04812e+07	1270483375	3.17805	2048123051	0.120654	24.8182
000050	2019	16.131	6.5451e+10	0.591951	2.04812e+07	1.45743e+09	3.21888	2048123051	0.135742	24.9046
000050	2020	16.1604	7.35578e+10	0.543647	2.45775e+07	1562874219	3.2581	2457747661	0.265989	25.0213
000055	2000	16.1772	1280868467	0.19345	2964000	35045344	1.94591	296400000	0.0408962	20.9708
000055	2001	16.1826	1393918123	0.244795	2964000	4.27697e+07	2.07944	296400000	0.0459224	21.0554
000055	2002	16.1868	1286478610	0.356263	2964000	51568564	2.19722	296400000	0.0475849	20.9752
000055	2003	16.197	1.45742e+09	0.422107	2964000	5.40882e+07	2.30259	296400000	0.0518467	21.0999
000055	2004	14.8516	1.24187e+09	0.613731	2964000	6.4418e+07	2.3979	296400000	0.0567059	20.9399
000055	2005	14.8571	1.20128e+09	0.648528	2964000	6.47499e+07	2.48491	296400000	0.0656373	20.9067
000055	2006	14.8693	1.12501e+09	0.61824	3527160	6.8631e+07	2.56495	352716000	0.0728157	20.8411
000055	2007	14.8918	1.3169e+09	0.503713	3879876	6.90595e+07	2.63906	387987600	0.0751726	20.9985
000055	2008	14.894	1.39557e+09	0.550492	4.26786e+06	7.84514e+07	2.70805	426786359	0.0783043	21.0566
000055	2009	14.9094	1.48281e+09	0.518206	4.26786e+06	9.43394e+07	2.77259	426786359	0.0787199	21.1172
000055	2010	14.9232	1.99116e+09	0.450407	5.04607e+06	1.05615e+08	2.83321	504606604	0.0805653	21.412
000055	2011	14.933	2.16333e+09	0.46746	7.5691e+06	1.22678e+08	2.89037	756909905	0.0811917	21.4949
000055	2012	14.9402	2.3278e+09	0.502397	7.5691e+06	1.27254e+08	2.94444	756909905	0.0812188	21.5682
000055	2013	14.9418	2.59956e+09	0.5322	7.5691e+06	1.40003e+08	2.99573	756909905	0.0820904	21.6786
000055	2014	14.949	3.66272e+09	0.644927	7.5691e+06	1.41769e+08	3.04452	756909905	0.0832091	22.0215
000055	2015	14.9605	4.46415e+09	0.701165	7.5691e+06	1.52585e+08	3.09104	756909905	0.0877586	22.2193
000055	2016	14.9616	6.78705e+09	0.660779	7.89095e+06	1.52817e+08	3.13549	789094836	0.101133	22.6383
000055	2017	14.9649	7.62542e+09	0.575245	1.18364e+07	1.67406e+08	3.17805	1183642254	0.110747	22.7548
000055	2018	14.9655	1.06589e+10	0.512594	1.15548e+07	1.70444e+08	3.21888	1155481686	0.126718	23.0897
000055	2019	14.9655	1.137e+10	0.53991	1.12338e+07	1.71922e+08	3.2581	1123384189	0.129351	23.1542
000055	2020	14.9688	1.18669e+10	0.540957	1.08828e+07	194511478	3.29584	1088278951	0.444624	23.197
000056	2000	14.9842	1.10885e+09	0.607166	2.20901e+06	5.76157e+06	2.07944	220901184	0.0312483	20.8266
000056	2001	14.9946	1188321640	0.633398	2.20901e+06	1.15156e+07	2.19722	220901184	0.0502626	20.8958
000056	2002	14.9952	1.09542e+09	0.65023	2.20901e+06	1.46731e+07	2.30259	220901184	0.102677	20.8144
000056	2003	15.0117	1.07062e+09	0.649585	2.20901e+06	1.95081e+07	2.3979	220901184	0.107266	20.7915
000056	2004	15.0139	9.37464e+08	0.81813	2.20901e+06	2.08221e+07	2.48491	220901184	0.127611	20.6587
000056	2005	15.0244	7.28665e+08	0.705693	2.20901e+06	2.41117e+07	2.56495	220901184	0.128563	20.4067
000056	2006	15.0244	7.40555e+08	0.78888	2.20901e+06	2.41914e+07	2.63906	220901184	0.128792	20.4229
000056	2007	15.0326	1.03527e+09	0.808284	2.20901e+06	3.09518e+07	2.70805	220901184	0.133936	20.7579
000056	2008	15.0331	1.12613e+09	0.868018	2.20901e+06	3.6396e+07	2.77259	220901184	0.14427	20.8421
000056	2009	15.0392	1.45167e+09	0.906939	2.20901e+06	4.40343e+07	2.83321	220901184	0.190544	21.096
000056	2010	15.0645	1.54073e+09	1.09739	2.20901e+06	5.2302e+07	2.89037	220901184	0.194947	21.1555
000056	2011	15.0826	1.54079e+09	1.2517	2.20901e+06	5.74675e+07	2.94444	220901184	0.488931	21.1556
000056	2014	15.0843	7.87196e+09	0.628363	2.65081e+06	6.20869e+07	3.09104	265081420	0.507429	22.7866
000056	2015	15.0997	7.99571e+09	0.374701	5.73892e+06	7.18919e+07	3.13549	573892434	0.512397	22.8022
000056	2016	15.158	1.06405e+10	0.482337	1.14778e+07	7.3414e+07	3.17805	1147784868	0.7211	23.0879
000056	2017	15.1624	1.41697e+10	0.591611	1.17535e+07	9.02862e+07	3.21888	1175345368	0.742015	23.3744
000056	2018	15.164	1.32548e+10	0.561924	1.17535e+07	9.89301e+07	3.2581	1175345368	0.829478	23.3076
000056	2019	15.1679	1.2457e+10	0.554071	1.17535e+07	1.01792e+08	3.29584	1175345368	2.40467	23.2455
000056	2020	15.1712	1.17568e+10	0.588872	1.17453e+07	1.27121e+08	3.3322	1174528720	2.95253	23.1877
000058	2000	15.1745	4.10858e+09	0.45749	7.26146e+06	3.77969e+07	1.60944	726145863	0.0596369	22.1363
000058	2001	15.1932	3.45929e+09	0.562002	7.26146e+06	4.22576e+07	1.79176	726145863	0.0622242	21.9643
000058	2002	15.1965	3.72248e+09	0.541992	7.26146e+06	4.42228e+07	1.94591	726145863	0.0623927	22.0377
000058	2003	15.2108	3.91124e+09	0.515973	7.26146e+06	4.54061e+07	2.07944	726145863	0.066642	22.0871
000058	2004	15.2119	3.8606e+09	0.507736	7.26146e+06	4.67407e+07	2.19722	726145863	0.0700102	22.0741
000058	2005	15.2152	3.45867e+09	0.520537	7.26146e+06	5.19934e+07	2.30259	726145863	0.071404	21.9641
000058	2006	15.2251	3.15379e+09	0.518072	7.84799e+06	6.0042e+07	2.3979	784799010	0.0726939	21.8719
000058	2009	15.2355	1.35949e+09	0.186105	7.84799e+06	6.58141e+07	2.63906	784799010	0.0748901	21.0304
000058	2010	15.2449	1.46627e+09	0.199613	7.84799e+06	1.05121e+08	2.70805	784799010	0.0759615	21.106
000058	2011	15.2465	1.67358e+09	0.209863	7.84799e+06	1.21978e+08	2.77259	784799010	0.0782457	21.2382
000058	2012	15.2471	1.7407e+09	0.211593	7.84799e+06	1.3386e+08	2.83321	784799010	0.0862942	21.2776
000058	2013	15.263	2.13494e+09	0.327471	7.84799e+06	1.43908e+08	2.89037	784799010	0.0892972	21.4817
000058	2014	15.2818	2.65972e+09	0.437771	7.84799e+06	1.44029e+08	2.94444	784799010	0.0896449	21.7015
000058	2015	15.2873	2.61466e+09	0.357337	7.84799e+06	1.44466e+08	2.99573	784799010	0.0963259	21.6844
000058	2016	15.3015	2.54828e+09	0.309922	7.84799e+06	1.57551e+08	3.04452	784799010	0.112101	21.6587
000058	2017	15.3082	6.99259e+09	0.630906	1.23566e+07	1.64448e+08	3.09104	1235656249	0.118581	22.6681
000058	2018	15.3131	7.12801e+09	0.656307	1.23566e+07	1.8118e+08	3.13549	1235656249	0.145871	22.6873
000058	2019	15.317	6.1906e+09	0.594452	1.23566e+07	2.15318e+08	3.17805	1235656249	0.150658	22.5463
000058	2020	15.3384	5.83098e+09	0.574448	1.23566e+07	3.68361e+08	3.21888	1235656249	0.19163	22.4865
000059	2000	15.339	2.54949e+09	0.412831	6.63225e+06	9.31004e+07	1.38629	663225214	0.0307365	21.6592
000059	2001	15.3648	2.44456e+09	0.4402	6.63225e+06	1.03043e+08	1.60944	663225214	0.0350626	21.6171
000059	2002	15.3686	2.49917e+09	0.482108	6.63225e+06	1.11269e+08	1.79176	663225214	0.0368481	21.6392
000059	2003	15.372	2.68221e+09	0.514617	6.63225e+06	1.19037e+08	1.94591	663225214	0.0373364	21.7099
000059	2004	15.3956	3.0188e+09	0.51901	6.63225e+06	1.45371e+08	2.07944	663225214	0.0386317	21.8281
000059	2005	15.3962	4.15273e+09	0.599404	6.63225e+06	1.45717e+08	2.19722	663225214	0.0430676	22.147
000059	2006	15.3978	4.48066e+09	0.596686	6.63225e+06	1.94309e+08	2.30259	663225214	0.0431982	22.223
000059	2007	15.4116	8.97971e+09	0.368114	1.20051e+07	4.58326e+08	2.3979	1200506367	0.0447727	22.9182
000059	2008	15.4347	1.67628e+10	0.640793	1.20051e+07	4.64691e+08	2.48491	1200506367	0.0481307	23.5424
000059	2009	15.4627	2.20538e+10	0.702672	1.20051e+07	4.92339e+08	2.56495	1200506367	0.0548538	23.8168
000059	2010	15.4633	2.65364e+10	0.750634	1.20051e+07	1.03049e+09	2.63906	1200506367	0.0711433	24.0018
000059	2011	15.4671	2.85364e+10	0.735552	1.20051e+07	1.26256e+09	2.70805	1200506367	0.078339	24.0744
000059	2012	15.4715	3.27533e+10	0.774421	1.20051e+07	1.31484e+09	2.77259	1200506367	0.0784921	24.2123
000059	2013	15.4742	2.8444e+10	0.745773	1.20051e+07	1.35072e+09	2.83321	1200506367	0.0872515	24.0712
000059	2014	15.4996	3.45976e+10	0.725987	1.59944e+07	1.40225e+09	2.89037	1599442537	0.0874302	24.267
000059	2016	15.5039	3.13706e+10	0.646672	1.59944e+07	1.53014e+09	2.99573	1599442537	0.0874493	24.1691
000059	2017	15.5424	3.09681e+10	0.591054	1.59944e+07	1.53133e+09	3.04452	1599442537	0.0919231	24.1562
000059	2018	15.5639	3.24607e+10	0.576934	1.59944e+07	1.59646e+09	3.09104	1599442537	0.124925	24.2033
000059	2019	15.5705	2.93592e+10	0.51817	1.59944e+07	1.62267e+09	3.13549	1599442537	0.138625	24.1029
000059	2020	15.5892	2.78997e+10	0.494189	1.59944e+07	1.64241e+09	3.17805	1599442537	0.170625	24.0519
000060	2000	15.5925	4.57901e+09	0.743872	4320000	2.72336e+08	1.94591	432000000	0.0168027	22.2447
000060	2001	15.5964	4.66092e+09	0.757734	4320000	3.17634e+08	2.07944	432000000	0.0229075	22.2625
000060	2002	15.6035	4631882210	0.748833	4320000	3.2866e+08	2.19722	432000000	0.0233967	22.2562
000060	2003	15.6079	4.8146e+09	0.746424	4320000	3.38382e+08	2.30259	432000000	0.0236058	22.2949
000060	2004	15.6255	4.94727e+09	0.732312	4320000	4.42148e+08	2.3979	432000000	0.0283135	22.3221
000060	2005	15.626	4.7526e+09	0.67793	4320000	4.71253e+08	2.48491	432000000	0.0302002	22.282
000060	2006	15.6387	7.19787e+09	0.538094	6648000	5.0788e+08	2.56495	664800000	0.0350035	22.6971
000060	2007	15.6541	7.93413e+09	0.525661	7312800	5.11529e+08	2.63906	731280000	0.0373927	22.7944
000060	2008	15.6596	7.91996e+09	0.498024	10237920	5.24283e+08	2.70805	1023792000	0.0375125	22.7927
000060	2009	15.6656	1.1647e+10	0.594227	10237920	5.24976e+08	2.77259	1023792000	0.0391135	23.1783
000060	2010	15.6745	1.45709e+10	0.6138	15868776	5.27122e+08	2.83321	1586877600	0.0635786	23.4023
000060	2011	15.6799	1.40424e+10	0.525585	2.06294e+07	5.30501e+08	2.89037	2062940880	0.0702863	23.3653
000060	2012	15.686	1.40732e+10	0.495988	2.06294e+07	5.33457e+08	2.94444	2062940880	0.0712872	23.3675
000060	2013	15.6948	1.44497e+10	0.561427	2.06294e+07	5.48094e+08	2.99573	2062940880	0.0831864	23.3939
000060	2014	15.6964	1.42158e+10	0.540798	2.06294e+07	5.62931e+08	3.04452	2062940880	0.0878323	23.3776
000060	2015	15.7041	1.58828e+10	0.503239	2.21263e+07	5.97917e+08	3.09104	2212627938	0.0976412	23.4885
000060	2016	15.7124	1.69691e+10	0.515829	2.21263e+07	6.28153e+08	3.13549	2212627938	0.115307	23.5547
000060	2017	15.7157	1.88688e+10	0.448532	2.37979e+07	6.76202e+08	3.17805	2379790218	0.1183	23.6608
000060	2018	15.7223	1.95063e+10	0.450591	3.56969e+07	6.90214e+08	3.21888	3569685327	0.119335	23.694
000060	2019	15.7267	2.03206e+10	0.440773	3.56969e+07	6.96776e+08	3.2581	3569685327	0.123732	23.7349
000060	2020	15.7317	2.43483e+10	0.47259	3.56969e+07	7.4185e+08	3.29584	3569685327	0.124604	23.9157
000061	2000	15.7438	2.2466e+09	0.474632	1.84858e+06	1.52395e+08	1.94591	184857643	0.0773928	21.5327
000061	2001	15.7965	2.72039e+09	0.560884	1.84858e+06	1.64443e+08	2.07944	184857643	0.0853944	21.724
000061	2002	15.7971	3.2939e+09	0.591954	1.84858e+06	1.79096e+08	2.19722	184857643	0.098577	21.9153
000061	2003	15.7993	3.50295e+09	0.519436	3.87663e+06	2.13533e+08	2.30259	387663442	0.102114	21.9769
000061	2004	15.8004	4.09728e+09	0.570279	3.87663e+06	2.23872e+08	2.3979	387663442	0.117911	22.1336
000061	2005	15.8015	4.41955e+09	0.582472	3.87663e+06	2.33756e+08	2.48491	387663442	0.129321	22.2093
000061	2006	15.8015	4.21989e+09	0.529593	3.87663e+06	2.45913e+08	2.56495	387663442	0.12987	22.1631
000061	2007	15.8064	5.30322e+09	0.561746	3.87663e+06	2.53132e+08	2.63906	387663442	0.137465	22.3916
000061	2008	15.8185	6.15461e+09	0.446161	4.52063e+06	2.92237e+08	2.70805	452063442	0.139492	22.5405
000061	2009	15.8218	7.011e+09	0.50535	7.68508e+06	2.92618e+08	2.77259	768507851	0.158004	22.6707
000061	2010	15.8466	9.11276e+09	0.585435	7.68508e+06	3.34936e+08	2.83321	768507851	0.166559	22.9329
000061	2011	15.851	9.46894e+09	0.564772	7.68508e+06	3.83428e+08	2.89037	768507851	0.17755	22.9713
000061	2012	15.8515	1.06166e+10	0.593047	1.38331e+07	3.85089e+08	2.94444	1383314131	0.179921	23.0857
000061	2013	15.8527	1.22234e+10	0.499835	1.69696e+07	3.86521e+08	2.99573	1696964131	0.198316	23.2266
000061	2014	15.8576	1.38052e+10	0.554065	1.69696e+07	3.90182e+08	3.04452	1696964131	0.214453	23.3483
000061	2015	15.8636	1.61315e+10	0.622803	1.69696e+07	3.94721e+08	3.09104	1696964131	0.228609	23.504
000061	2016	15.884	1.72492e+10	0.637762	1.69696e+07	3.97965e+08	3.13549	1696964131	0.234548	23.571
000061	2017	15.8972	1.88434e+10	0.659883	1.69696e+07	4.00615e+08	3.17805	1696964131	0.234677	23.6594
000061	2018	15.9104	1.89997e+10	0.653134	1.69696e+07	4.0549e+08	3.21888	1696964131	0.243664	23.6677
000061	2019	15.9126	19600592081	0.649514	1.69696e+07	4.12267e+08	3.2581	1696964131	0.244332	23.6988
000061	2020	15.9176	1.94052e+10	0.634451	1.69696e+07	4.23159e+08	3.29584	1696964131	0.246013	23.6888
000062	2000	15.9181	1.26471e+09	0.0929135	2.704e+06	29226710	1.94591	270399998	0.0127427	20.9581
000062	2001	15.9209	1286404559	0.0783583	2.704e+06	3.36991e+07	2.07944	270399998	0.0162185	20.9751
000062	2002	15.9241	1.46957e+09	0.146489	2.704e+06	4.36332e+07	2.19722	270399998	0.0235779	21.1082
000062	2003	15.9313	1.43009e+09	0.1192	2.704e+06	4.53906e+07	2.30259	270399998	0.0313776	21.081
000062	2004	15.9368	2.71832e+09	0.477476	2.704e+06	6.64522e+07	2.3979	270399998	0.0347736	21.7233
000062	2005	15.9467	2.67803e+09	0.477468	2.704e+06	9.96047e+07	2.48491	270399998	0.0474518	21.7083
000062	2006	15.95	2.48163e+09	0.424918	3.08932e+06	1.04247e+08	2.56495	308931997	0.05303	21.6322
000062	2007	15.956	2.78488e+09	0.347281	3.08932e+06	1.14632e+08	2.63906	308931997	0.0554997	21.7475
000062	2008	15.9665	2.04951e+09	0.332836	3.08932e+06	1.2858e+08	2.70805	308931997	0.0639826	21.4409
000062	2009	15.9802	2.7491e+09	0.383852	6.6695e+06	1.415e+08	2.77259	666949797	0.0642105	21.7345
000062	2010	15.9852	3.82624e+09	0.531336	6.6695e+06	1.47942e+08	2.83321	666949797	0.0666532	22.0651
000062	2011	15.9923	4.6638e+09	0.620521	6.6695e+06	1.48703e+08	2.89037	666949797	0.0716355	22.2631
000062	2012	15.9929	4.99795e+09	0.679874	6.6695e+06	1.51808e+08	2.94444	666949797	0.0718815	22.3323
000062	2013	15.9968	4.87348e+09	0.588971	6.6695e+06	152562427	2.99573	666949797	0.0746479	22.3071
000062	2014	15.999	4.04614e+09	0.411927	6.6695e+06	1.71751e+08	3.04452	666949797	0.0815862	22.121
000062	2015	16.0055	6.18236e+09	0.404929	7.21317e+06	1.78466e+08	3.09104	721316774	0.0978613	22.545
000062	2016	16.0209	6.92265e+09	0.410328	7.21317e+06	1.92806e+08	3.13549	721316774	0.102041	22.6581
000062	2017	16.0242	8.5655e+09	0.477586	7.21317e+06	2.08101e+08	3.17805	721316774	0.122693	22.871
000062	2018	16.0468	1.03019e+10	0.500546	7.21317e+06	2.32821e+08	3.21888	721316774	0.123415	23.0556
000062	2019	16.0529	1.13505e+10	0.496825	1.04591e+07	2.60368e+08	3.2581	1045909322	0.148732	23.1525
000062	2020	16.0611	1.2241e+10	0.50159	1.04591e+07	2.78212e+08	3.29584	1045909322	0.167753	23.2281
000063	2000	16.0682	6.32101e+09	0.691529	4134000	7.33086e+08	1.38629	413400000	0.0281922	22.5671
000063	2001	16.0732	9.05455e+09	0.56238	5560800	1.73062e+09	1.60944	556080000	0.042701	22.9265
000063	2002	16.0748	1.24058e+10	0.637813	5560800	1.94773e+09	1.79176	556080000	0.0474047	23.2414
000063	2003	16.0952	1.5767e+10	0.66534	6672960	2099715000	1.94591	667296000	0.0492357	23.4812
000063	2004	16.1035	20849989000	0.537692	9595220	2431703000	2.07944	959522000	0.0526009	23.7606
000063	2005	16.1084	21779131000	0.513487	9595220	2.57274e+09	2.19722	959522000	0.127418	23.8042
000063	2006	16.115	25916949000	0.566276	9595220	3137066000	2.30259	959522000	0.131925	23.9782
000063	2007	16.1205	39173096000	0.670988	9595220	3651498000	2.3979	959522000	0.135237	24.3913
000063	2008	16.1227	50865921000	0.701499	13433300	3899003000	2.48491	1343330000	0.135508	24.6525
000063	2009	16.1309	68342322000	0.737368	13841010	4010206000	2.56495	1384101000	0.138529	24.9478
000063	2010	16.1535	84152357000	0.703371	28667320	4772823000	2.63906	2866732000	0.143427	25.1559
000063	2011	16.1782	105368114000	0.750505	33995410	4987987000	2.70805	3399541000	0.145397	25.3807
000063	2012	16.1821	107446306000	0.789302	34400780	4994996000	2.77259	3440078000	0.145568	25.4003
000063	2013	16.1826	100079497000	0.763931	34375410	8349511000	2.83321	3437541000	0.147217	25.3292
000063	2014	16.1914	106214196000	0.752458	34375410	9502265000	2.89037	3437541000	0.150642	25.3887
000063	2015	16.2047	120893897000	0.641433	41507910	9586159000	2.94444	4150791000	0.160435	25.5182
000063	2016	16.2118	141640910000	0.711347	41846280	11039982000	2.99573	4184628000	0.162064	25.6766
000063	2017	16.231	143962215000	0.684777	41926720	11110666000	3.04452	4192672000	0.171776	25.6928
000063	2018	16.2316	129350749000	0.745184	41926720	14583897000	3.09104	4192672000	0.174117	25.5858
000063	2019	16.2377	141202135000	0.731206	42275300	15249973000	3.13549	4227530000	0.176918	25.6735
000063	2020	16.2443	150634906000	0.693813	46134350	16019453000	3.17805	4613435000	0.18545	25.7381
000065	2000	16.252	3.06125e+08	0.518383	800000	1.45384e+07	2.83321	80000000	0.0142284	19.5395
000065	2001	16.2574	8.57198e+08	0.61319	1015232	1.52911e+07	2.89037	101523200	0.0145011	20.5692
000065	2002	16.2574	9.58292e+08	0.627528	1.62437e+06	1.93535e+07	2.94444	162437120	0.0164419	20.6807
000065	2003	16.2674	1.20214e+09	0.684074	1.62437e+06	2.42302e+07	2.99573	162437120	0.0175248	20.9074
000065	2004	16.2751	1.20651e+09	0.642657	1.62437e+06	2.49586e+07	3.04452	162437120	0.0179729	20.911
000065	2005	16.2893	1.33077e+09	0.669167	1.62437e+06	3.29574e+07	3.09104	162437120	0.0184054	21.009
000065	2006	16.2899	1.4667e+09	0.649897	1.62437e+06	3.76508e+07	3.13549	162437120	0.0187241	21.1063
000065	2007	16.2921	1.34273e+09	0.680719	1.62437e+06	4.17012e+07	3.17805	162437120	0.0188549	21.018
000065	2008	16.3091	2.20778e+09	0.796744	1.62437e+06	4.32809e+07	3.21888	162437120	0.0192687	21.5153
000065	2009	16.3135	2.3385e+09	0.77056	1.62437e+06	4.53507e+07	3.2581	162437120	0.0192997	21.5728
000065	2010	16.3141	1.95317e+09	0.706491	1.62437e+06	4.82135e+07	3.29584	162437120	0.0194433	21.3927
000065	2011	16.3476	2.33014e+09	0.723701	1.62437e+06	4.97372e+07	3.3322	162437120	0.0197469	21.5692
000065	2012	16.3564	3189577968	0.756321	1.62437e+06	5.10722e+07	3.3673	162437120	0.0205837	21.8832
000065	2013	16.3773	3.98252e+09	0.757927	2.11168e+06	5.70018e+07	3.4012	211168256	0.020842	22.1052
000065	2014	16.3939	4.91798e+09	0.75983	2.53402e+06	5.97167e+07	3.43399	253401907	0.0241988	22.3162
000065	2015	16.4081	6.61755e+09	0.672985	2.74372e+06	6.09767e+07	3.46574	274371762	0.0299557	22.613
000065	2016	16.4115	1.21482e+10	0.698646	5.13004e+06	1.74876e+08	3.49651	513003607	0.0341877	23.2204
000065	2017	16.4263	1.14646e+10	0.640241	5.13004e+06	1.82616e+08	3.52636	513003607	0.0377378	23.1625
000065	2018	16.4329	1.1448e+10	0.597413	7.69505e+06	1.88199e+08	3.55535	769505410	0.0452317	23.1611
000065	2019	16.4395	1.47461e+10	0.630137	7.69505e+06	2.03567e+08	3.58352	769505410	0.0463283	23.4142
000065	2020	16.445	1.80814e+10	0.655597	7.69516e+06	2.25205e+08	3.61092	769516342	0.0490888	23.6181
000066	2000	16.4483	2.22806e+09	0.455322	4584915	4.0614e+07	1.38629	458491500	0.0126943	21.5244
000066	2001	16.4533	2.26712e+09	0.476183	4584915	6.75199e+07	1.60944	458491500	0.0214753	21.5418
000066	2002	16.4538	2.05096e+09	0.432305	4584915	9.1203e+07	1.79176	458491500	0.0226071	21.4416
000066	2003	16.4648	1.97091e+09	0.355007	4584915	9.76902e+07	1.94591	458491500	0.0251011	21.4018
000066	2004	16.4665	2.21115e+09	0.29927	4584915	1.03698e+08	2.07944	458491500	0.0262516	21.5168
000066	2005	16.4681	2.43728e+09	0.285766	4584915	1.16061e+08	2.19722	458491500	0.0299668	21.6141
000066	2006	16.4758	2.25904e+09	0.263458	4584915	1.44484e+08	2.30259	458491500	0.031856	21.5382
000066	2007	15.0055	3.29282e+09	0.467344	4584915	1.59525e+08	2.3979	458491500	0.0388852	21.915
000066	2008	15.011	2.55105e+09	0.539303	5501898	1.68813e+08	2.48491	550189800	0.039984	21.6598
000066	2009	15.0175	2.74454e+10	0.700102	5501898	5.69122e+08	2.56495	550189800	0.0410598	24.0355
000066	2010	15.024	3.29248e+10	0.674447	1.32359e+07	5.87422e+08	2.63906	1323593886	0.0417539	24.2175
000066	2011	15.032	3.28003e+10	0.68834	1.32359e+07	6.0631e+08	2.70805	1323593886	0.0420353	24.2137
000066	2012	15.033	3.91836e+10	0.738523	1.32359e+07	7.27986e+08	2.77259	1323593886	0.0423374	24.3915
000066	2013	15.0555	3.92255e+10	0.77851	1.32359e+07	1.1062e+09	2.83321	1323593886	0.0503933	24.3926
000066	2014	15.0675	4.05517e+10	0.791154	1.32359e+07	1.88643e+09	2.89037	1323593886	0.0541713	24.4258
000066	2015	15.0795	3.94561e+10	0.779422	1.32359e+07	2.43596e+09	2.94444	1323593886	0.0605736	24.3985
000066	2016	15.0805	4.08609e+10	0.767378	1.32359e+07	2.83613e+09	2.99573	1323593886	0.0634834	24.4334
000066	2017	15.0815	1.52016e+10	0.502777	2.94407e+07	2.92671e+09	3.04452	2944069459	0.0701664	23.4447
000066	2018	15.0975	1.60022e+10	0.584406	2.93617e+07	3.19686e+09	3.09104	2936165560	0.10361	23.496
000066	2019	15.1105	2.16707e+10	0.600809	2.92818e+07	3.24535e+09	3.13549	2928182053	0.111472	23.7992
000066	2020	15.1175	2.75303e+10	0.660481	2.92818e+07	3.32994e+09	3.17805	2928182053	0.116359	24.0386
000068	2000	15.121	3.07419e+09	0.51104	7.85971e+06	3.36778e+07	1.38629	785970517	0.0466608	21.8463
000068	2001	15.1275	2.7844e+09	0.469363	7.85971e+06	4.89614e+07	1.60944	785970517	0.081868	21.7473
000068	2002	15.1285	2.41563e+09	0.338822	7.85971e+06	7.45377e+07	1.79176	785970517	0.0830808	21.6052
000068	2003	15.1305	3.44828e+09	0.480441	7.85971e+06	7.57933e+07	1.94591	785970517	0.103437	21.9611
000068	2004	15.1565	4.98283e+09	0.584246	7.85971e+06	7.76259e+07	2.07944	785970517	0.114055	22.3293
000068	2005	15.1575	4.2692e+09	0.522651	7.85971e+06	8.24173e+07	2.19722	785970517	0.132905	22.1747
000068	2006	15.1615	3.64956e+09	0.428767	7.85971e+06	8.31078e+07	2.30259	785970517	0.143365	22.0179
000068	2007	15.1775	3.43901e+09	0.453169	7.85971e+06	8.70926e+07	2.3979	785970517	0.163113	21.9585
000068	2008	15.1795	3.15668e+09	0.397693	8.96671e+06	1.39081e+08	2.48491	896671464	0.170207	21.8728
000068	2009	15.189	7.0145e+08	0.748636	8.96671e+06	1.61971e+08	2.56495	896671464	0.171066	20.3687
000068	2013	15.2015	5.91598e+08	0.669023	8.96671e+06	1.66378e+08	2.83321	896671464	0.187988	20.1983
000068	2014	15.2185	4.20735e+08	0.723252	8.96671e+06	1.73817e+08	2.89037	896671464	0.292686	19.8575
000068	2016	15.219	1.31372e+09	0.390353	1.00667e+07	2.3582e+08	2.99573	1006671464	0.331153	20.9961
000068	2017	15.224	2.8037e+09	0.610299	1.00667e+07	2.3743e+08	3.04452	1006671464	0.331439	21.7542
000068	2018	15.226	3.44369e+09	0.728095	1.00667e+07	2.67764e+08	3.09104	1006671464	0.403635	21.9598
000068	2019	15.2325	3.78629e+09	0.747129	1.00667e+07	3.1391e+08	3.13549	1006671464	0.728651	22.0547
000068	2020	15.241	3.71382e+09	0.790441	1.00667e+07	4.10397e+08	3.17805	1006671464	0.767098	22.0353
000069	2000	15.2585	1.30284e+09	0.261846	3726000	3.44173e+07	1.38629	372600000	0.0344968	20.9878
000069	2001	15.264	1.84838e+09	0.418652	4471200	3.83551e+07	1.60944	447120000	0.0462297	21.3376
000069	2002	15.2725	2.33167e+09	0.43448	4471200	1.06362e+08	1.79176	447120000	0.0498966	21.5698
000069	2003	15.278	2.99302e+09	0.393046	10462608	1.16802e+08	1.94591	1046260800	0.0526626	21.8195
000069	2004	15.279	3.67433e+09	0.426652	1.05284e+07	1.3814e+08	2.07944	1052839659	0.056014	22.0246
000069	2005	15.279	5.23831e+09	0.438888	1.11121e+07	1.50176e+08	2.19722	1111205242	0.0610197	22.3793
000069	2006	15.2825	7.09086e+09	0.48491	1.11121e+07	1.77632e+08	2.30259	1111205242	0.0619825	22.6821
000069	2007	15.289	1.24685e+10	0.542387	1.31054e+07	4.86964e+08	2.3979	1310544063	0.067127	23.2465
000069	2008	15.2975	13946928365	0.504461	2.62109e+07	5.03152e+08	2.48491	2621088126	0.071656	23.3585
000069	2009	15.3015	3.07448e+10	0.627589	3.10748e+07	9.99985e+08	2.56495	3107478020	0.0725581	24.149
000069	2010	15.3025	4.85382e+10	0.696934	3.10748e+07	1.25654e+09	2.63906	3107478020	0.0843677	24.6056
000069	2011	15.309	6.27618e+10	0.711698	5.59346e+07	1.4616e+09	2.70805	5593460436	0.0912648	24.8626
000069	2012	15.316	7.29982e+10	0.699528	7.2715e+07	1.59681e+09	2.77259	7271498566	0.0994279	25.0137
000069	2013	15.329	8.78788e+10	0.685297	7.2715e+07	1.7452e+09	2.83321	7271498566	0.139504	25.1992
000069	2014	15.331	9.48754e+10	0.660105	7.27134e+07	1.87442e+09	2.89037	7271342722	0.178108	25.2758
000069	2015	15.332	1.15266e+11	0.634098	8.20568e+07	1.98744e+09	2.94444	8205681415	0.188601	25.4705
000069	2016	15.3465	1.46345e+11	0.671215	8.20568e+07	2.16393e+09	2.99573	8205681415	0.195511	25.7092
000069	2017	15.3565	2.17463e+11	0.698911	8.20408e+07	2.2298e+09	3.04452	8204081415	0.228245	26.1053
000069	2018	15.362	2.94167e+11	0.737692	8.20311e+07	2.40214e+09	3.09104	8203106415	0.232706	26.4074
000069	2019	15.3705	3.7962e+11	0.749767	8.20179e+07	2774939753	3.13549	8201793915	0.290985	26.6624
000069	2020	15.377	4.56588e+11	0.75826	8.20179e+07	2.82419e+09	3.17805	8201793915	0.302407	26.847
000070	2000	15.38	1369357327	0.424588	2500000	3.40632e+07	1.38629	250000000	0.0185366	21.0376
000070	2001	15.395	1.34857e+09	0.409079	2500000	3.50436e+07	1.60944	250000000	0.0276507	21.0223
000070	2002	15.3985	1.27155e+09	0.3732	2500000	4.27765e+07	1.79176	250000000	0.0298556	20.9635
000070	2003	15.401	1.26478e+09	0.385022	2500000	4.51396e+07	1.94591	250000000	0.0579097	20.9582
000070	2004	15.404	1.25406e+09	0.380564	2500000	4.95836e+07	2.07944	250000000	0.0608503	20.9496
000070	2005	15.409	9.8493e+08	0.375914	2500000	5.04459e+07	2.19722	250000000	0.0636615	20.7081
000070	2006	15.419	1.00753e+09	0.370422	2500000	5.27837e+07	2.30259	250000000	0.0654628	20.7308
000070	2007	15.4315	9.73556e+08	0.334518	2500000	55202832	2.3979	250000000	0.0673687	20.6965
000070	2008	15.4365	1.12711e+09	0.386032	2500000	6.29857e+07	2.48491	250000000	0.06865	20.8429
000070	2009	15.449	1.22779e+09	0.401516	2500000	9.6683e+07	2.56495	250000000	0.0752191	20.9285
000070	2010	15.452	1.59635e+09	0.454388	2500000	1.0516e+08	2.63906	250000000	0.0763997	21.191
000070	2011	15.463	1.82034e+09	0.495641	2500000	1.0577e+08	2.70805	250000000	0.0774253	21.3223
000070	2012	15.4915	1.99167e+09	0.509238	2500000	1.21709e+08	2.77259	250000000	0.077541	21.4122
000070	2013	15.4925	2.25347e+09	0.482769	2710000	1.2301e+08	2.83321	271000000	0.0798596	21.5357
000070	2014	15.4985	2.60814e+09	0.51634	2710000	1.28739e+08	2.89037	271000000	0.0900674	21.6819
000070	2015	15.5075	4.04445e+09	0.552956	3.13497e+06	1.33037e+08	2.94444	313497373	0.0955549	22.1206
000070	2016	15.511	5.06549e+09	0.594943	3.13497e+06	1.40991e+08	2.99573	313497373	0.0967096	22.3457
000070	2017	15.5115	6.08709e+09	0.610373	6.26995e+06	1.52792e+08	3.04452	626994746	0.0988604	22.5294
000070	2018	15.52	7.55308e+09	0.634459	6.26995e+06	1.84272e+08	3.09104	626994746	0.106387	22.7452
000070	2019	15.5245	7.62376e+09	0.551146	8.15002e+06	3.16642e+08	3.13549	815002299	0.107013	22.7545
000070	2020	15.5305	1.06196e+10	0.66929	8.16578e+06	3.48424e+08	3.17805	816578166	0.32962	23.086
000078	2000	15.531	8.72297e+08	0.7263	1528000	3.11882e+07	2.19722	152800000	0.0265654	20.5866
000078	2001	15.537	3.04363e+09	0.351179	2218000	9.47939e+07	2.30259	221800000	0.0266243	21.8363
000078	2002	15.5415	3.42931e+09	0.398365	3327000	9.56389e+07	2.3979	332700000	0.0290003	21.9556
000078	2003	15.5515	4.13883e+09	0.569147	3327000	1.28007e+08	2.48491	332700000	0.030602	22.1437
000078	2004	15.5545	3.78188e+09	0.555009	3327000	1.3663e+08	2.56495	332700000	0.0336564	22.0535
000078	2005	15.568	3.98612e+09	0.797985	3327000	1.50789e+08	2.63906	332700000	0.0400274	22.1061
000078	2006	15.575	3.52239e+09	0.753361	4750080	1.56973e+08	2.70805	475008000	0.0420343	21.9824
000078	2007	15.5825	3.1216e+09	0.710526	6175104	1.66296e+08	2.77259	617510400	0.0425694	21.8616
000078	2008	15.5845	2.77754e+09	0.718892	6.5251e+06	2.0007e+08	2.83321	652510385	0.0442179	21.7448
000078	2009	15.5905	3.16475e+09	0.781156	6.5251e+06	2.07637e+08	2.89037	652510385	0.0461735	21.8753
000078	2010	15.596	4.14779e+09	0.782385	6.5251e+06	2.34577e+08	2.94444	652510385	0.0519214	22.1458
000078	2011	15.604	4.83532e+09	0.799178	6.5251e+06	2.96342e+08	2.99573	652510385	0.0551293	22.2992
000078	2012	15.606	5.86352e+09	0.819736	6.5251e+06	3.40276e+08	3.04452	652510385	0.061363	22.492
000078	2013	15.6065	8.01924e+09	0.764565	7.31714e+06	392362988	3.09104	731713855	0.0629151	22.8051
000078	2014	15.611	9.63171e+09	0.814926	7.31714e+06	4.46542e+08	3.13549	731713855	0.0650874	22.9883
000078	2015	15.619	1.27623e+10	0.832078	7.52514e+06	4.57926e+08	3.17805	752513855	0.0681747	23.2698
000078	2016	15.6215	1.66615e+10	0.647212	2.64821e+07	4.67326e+08	3.21888	2648210757	0.0743538	23.5364
000078	2017	15.6305	3.08644e+10	0.790373	2.64661e+07	6.64001e+08	3.2581	2646613257	0.12501	24.1529
000078	2018	15.636	4.11267e+10	0.825944	2.64661e+07	1.06321e+09	3.29584	2646613257	0.156743	24.4399
000078	2019	15.6385	4.11683e+10	0.809302	2.76258e+07	1.17453e+09	3.3322	2762583257	0.164728	24.4409
000078	2020	15.6435	3.97205e+10	0.811438	2.75083e+07	1.2033e+09	3.3673	2750833257	0.168	24.4051
000088	2000	15.644	3.40425e+09	0.5514	5850000	3.46025e+07	1.38629	585000000	0.0785691	21.9483
000088	2001	15.6625	3.3292e+09	0.516397	5850000	4.19225e+07	1.60944	585000000	0.0893399	21.926
000088	2002	15.673	3.43482e+09	0.377334	5850000	4.91103e+07	1.79176	585000000	0.104435	21.9572
000088	2003	15.678	3.94298e+09	0.259593	5850000	4.93143e+07	1.94591	585000000	0.107181	22.0952
000088	2004	15.6835	4.06994e+09	0.0867827	12450000	5.40261e+07	2.07944	1245000000	0.113873	22.1269
000088	2005	15.687	4.00164e+09	0.0736528	12450000	5.5211e+07	2.19722	1245000000	0.115962	22.11
000088	2006	15.697	4.14673e+09	0.063385	12450000	5.58104e+07	2.30259	1245000000	0.117088	22.1456
000088	2007	15.708	4.13883e+09	0.0444321	12450000	5.68547e+07	2.3979	1245000000	0.128622	22.1437
000088	2008	15.7135	4.57181e+09	0.0806655	12450000	5.68892e+07	2.48491	1245000000	0.13228	22.2432
000088	2009	15.722	4.86314e+09	0.0794906	12450000	5.88765e+07	2.56495	1245000000	0.133858	22.305
000088	2010	15.7265	4.97528e+09	0.0786573	12450000	5.98785e+07	2.63906	1245000000	0.139618	22.3277
000088	2011	15.7335	5.41418e+09	0.0770735	14940000	6.3267e+07	2.70805	1494000000	0.157694	22.4123
000088	2012	15.7395	5.29264e+09	0.0749291	19422000	6.40599e+07	2.77259	1942200000	0.159607	22.3896
000088	2013	15.7425	5.58708e+09	0.0859551	19422000	6.44659e+07	2.83321	1942200000	0.174336	22.4437
000088	2014	15.746	6.82595e+09	0.188218	19422000	6.7972e+07	2.89037	1942200000	0.179578	22.644
000088	2015	15.749	7.87883e+09	0.229364	19422000	7.21172e+07	2.94444	1942200000	0.189211	22.7874
000088	2016	15.75	8.25713e+09	0.215342	19422000	7.32864e+07	2.99573	1942200000	0.204473	22.8343
000088	2017	15.7605	9.296e+09	0.238875	19422000	9.4403e+07	3.04452	1942200000	0.227203	22.9529
000088	2018	15.777	1.03097e+10	0.248857	19422000	1.02406e+08	3.09104	1942200000	0.253786	23.0564
000088	2019	15.7845	1.10172e+10	0.257485	19422000	1.03444e+08	3.13549	1942200000	0.273076	23.1227
000088	2020	15.7935	1.31102e+10	0.2492	2.24916e+07	1.08612e+08	3.17805	2249161747	0.274604	23.2967
000089	2000	15.8115	2.62358e+09	0.240763	4998900	3.12177e+07	1.09861	499890000	0.0196531	21.6878
000089	2001	15.8165	2.60934e+09	0.165517	4998900	3.71859e+07	1.38629	499890000	0.0275209	21.6824
000089	2002	15.833	2.71138e+09	0.0826868	7998240	3.83658e+07	1.60944	799824000	0.027808	21.7207
000089	2003	15.8375	3.23678e+09	0.128453	7998240	4.6035e+07	1.79176	799824000	0.0288141	21.8978
000089	2004	15.843	3.29102e+09	0.114141	7998240	5.40701e+07	1.94591	799824000	0.0291985	21.9145
000089	2005	15.844	3.48286e+09	0.103925	7998240	5.67349e+07	2.07944	799824000	0.0303425	21.9711
000089	2006	15.848	3.6599e+09	0.0931345	14396832	5.80267e+07	2.19722	1439683200	0.0317726	22.0207
000089	2007	15.8525	3.98114e+09	0.0932809	14396832	5.82868e+07	2.30259	1439683200	0.0323317	22.1048
000089	2008	15.854	5.43086e+09	0.139359	16902432	5.89523e+07	2.3979	1690243200	0.0329659	22.4154
000089	2009	15.857	5.79077e+09	0.103256	16902432	6.25367e+07	2.48491	1690243200	0.0363696	22.4795
000089	2010	15.8715	6.53607e+09	0.104214	16902432	6.5564e+07	2.56495	1690243200	0.0376111	22.6006
000089	2011	15.873	9.16406e+09	0.251293	16902432	6.90828e+07	2.63906	1690243200	0.0388919	22.9386
000089	2012	15.874	1.04025e+10	0.293495	1.69025e+07	7.41365e+07	2.70805	1690254380	0.0453963	23.0653
000089	2013	15.875	1.18613e+10	0.341296	1.69179e+07	7.99661e+07	2.77259	1691786493	0.0469401	23.1965
000089	2014	15.878	1.26976e+10	0.376038	1.69179e+07	8.39454e+07	2.83321	1691791540	0.0533913	23.2647
000089	2015	15.8845	11955019714	0.142207	2.05077e+07	8.44337e+07	2.89037	2050769509	0.0538857	23.2044
000089	2016	15.8885	1.24799e+10	0.141008	2.05077e+07	8.6816e+07	2.94444	2050769509	0.0574066	23.2474
000089	2017	15.9065	1.31169e+10	0.144605	2.05077e+07	9.13915e+07	2.99573	2050769509	0.0615456	23.2972
000089	2018	15.912	1.34534e+10	0.13351	2.05077e+07	1.03709e+08	3.04452	2050769509	0.0616702	23.3225
000089	2019	15.918	1.40218e+10	0.138555	2.05077e+07	1.155e+08	3.09104	2050769509	0.0618598	23.3639
000089	2020	15.924	1.51177e+10	0.210235	2.05077e+07	1.36041e+08	3.13549	2050769509	0.0687766	23.4391
000090	2000	15.931	3.00768e+09	0.669283	2232616	7.26383e+07	2.07944	223261600	0.0203161	21.8244
000090	2001	15.9325	3.1115e+09	0.665752	2232616	7.51491e+07	2.19722	223261600	0.0242912	21.8584
000090	2002	15.934	2.74481e+09	0.60832	2232616	8.10473e+07	2.30259	223261600	0.024365	21.733
000090	2003	15.9345	2.51061e+09	0.545737	2232616	8.37639e+07	2.3979	223261600	0.0264312	21.6438
000090	2004	15.9505	2.71287e+09	0.571556	2232616	8.64157e+07	2.48491	223261600	0.0269351	21.7213
000090	2005	15.952	3.0799e+09	0.60164	2.34425e+06	9.16691e+07	2.56495	234424680	0.0273396	21.8482
000090	2006	15.954	3.96266e+09	0.543272	3.04425e+06	1.01031e+08	2.63906	304424680	0.0294453	22.1002
000090	2007	15.96	6.76364e+09	0.532721	3.04425e+06	1.18118e+08	2.70805	304424680	0.0331427	22.6348
000090	2008	15.9605	5.39152e+09	0.613565	3.04425e+06	1.1822e+08	2.77259	304424680	0.0333348	22.4081
000090	2009	15.971	5.88977e+09	0.552343	4.56637e+06	1.2205e+08	2.83321	456637020	0.0356354	22.4965
000090	2010	15.99	10160244762	0.539683	4.56637e+06	1.32913e+08	2.89037	456637020	0.038515	23.0417
000090	2011	15.998	7.50025e+09	0.590704	4.56637e+06	1.35468e+08	2.94444	456637020	0.0414874	22.7382
000090	2012	15.9995	8.57828e+09	0.624482	5.02301e+06	1.36621e+08	2.99573	502300722	0.0439747	22.8725
000090	2013	16.003	9.79152e+09	0.655718	5.52531e+06	1.42722e+08	3.04452	552530794	0.0469809	23.0048
000090	2014	16.0095	1.10273e+10	0.664769	5.52531e+06	1.53932e+08	3.09104	552530794	0.0486057	23.1236
000090	2015	16.012	16553824056	0.625577	8.55561e+06	1.64112e+08	3.13549	855561097	0.0502367	23.5299
000090	2016	16.015	1.92906e+10	0.671569	1.19779e+07	1.83911e+08	3.17805	1197785535	0.0514892	23.6829
000090	2017	16.028	2.57927e+10	0.74455	1.19779e+07	2.23699e+08	3.21888	1197785535	0.0536215	23.9734
000090	2018	16.029	3.17412e+10	0.724716	1.43734e+07	2.79123e+08	3.2581	1437342642	0.0541505	24.1809
000090	2019	16.0315	4.03134e+10	0.760364	1.86855e+07	3.47907e+08	3.29584	1868545434	0.0618934	24.4199
000090	2020	16.042	4.89986e+10	0.774743	1.86855e+07	356237908	3.3322	1868545434	0.0689718	24.6151
000096	2000	16.0455	1.29562e+09	0.292703	3300000	2.91401e+07	0.693147	330000000	0.0141372	20.9823
000096	2001	16.0495	1.29406e+09	0.224336	3300000	3.26037e+07	1.09861	330000000	0.0141886	20.9811
000096	2002	16.055	1.31463e+09	0.20012	3300000	3.28832e+07	1.38629	330000000	0.0175062	20.9968
000096	2003	16.0745	1.41594e+09	0.148348	5280000	3.35766e+07	1.60944	528000000	0.0209972	21.0711
000096	2004	16.084	1.50537e+09	0.142328	5280000	3.56685e+07	1.79176	528000000	0.0284312	21.1323
000096	2005	16.0865	1.50216e+09	0.141975	5280000	3.71066e+07	1.94591	528000000	0.0286411	21.1302
000096	2006	16.097	1.65198e+09	0.15856	5280000	4.09448e+07	2.07944	528000000	0.0292371	21.2252
000096	2007	16.1165	1765239891	0.132568	5280000	4.10475e+07	2.19722	528000000	0.0300288	21.2916
000096	2008	16.1165	1.68088e+09	0.0504604	5280000	4.28287e+07	2.30259	528000000	0.0306912	21.2426
000096	2009	16.131	1.8367e+09	0.102706	5280000	4.40009e+07	2.3979	528000000	0.0318773	21.3312
000096	2010	16.1345	1873833458	0.0793029	5280000	4.64869e+07	2.48491	528000000	0.0362934	21.3513
000096	2011	16.1425	1.98978e+09	0.0887114	5280000	4.68302e+07	2.56495	528000000	0.0372897	21.4113
000096	2012	16.146	1.9901e+09	0.0931204	5280000	4.70308e+07	2.63906	528000000	0.0381099	21.4114
000096	2013	16.147	2.04836e+09	0.0857419	5280000	4.71568e+07	2.70805	528000000	0.0381117	21.4403
000096	2014	16.15	2.03306e+09	0.0703586	5280000	4.73795e+07	2.77259	528000000	0.0384457	21.4328
000096	2015	16.1505	2.21705e+09	0.0892185	5280000	4.87496e+07	2.83321	528000000	0.04621	21.5194
000096	2016	16.155	2.42987e+09	0.051592	5280000	4.95988e+07	2.89037	528000000	0.0472743	21.6111
000096	2017	16.1585	2.55316e+09	0.0592995	5280000	4.98067e+07	2.94444	528000000	0.0483684	21.6606
000096	2018	16.1665	2.64694e+09	0.0557857	5280000	5.53078e+07	2.99573	528000000	0.0499147	21.6967
000096	2019	16.1725	2.94671e+09	0.0714295	5280000	59350604	3.04452	528000000	0.0521015	21.804
000096	2020	16.173	3.0762e+09	0.0702305	5280000	8.39145e+07	3.09104	528000000	0.0574133	21.847
000099	2000	16.1995	1.09427e+09	0.245365	1960000	3.7446e+07	0.693147	196000000	0.0794355	20.8134
000099	2001	16.2005	1.07962e+09	0.188921	1960000	4.61373e+07	1.09861	196000000	0.0837953	20.7999
000099	2002	16.204	1.3875e+09	0.33386	2352000	4.82556e+07	1.38629	235200000	0.0853101	21.0508
000099	2003	16.2045	1.60046e+09	0.27825	2568000	5.10554e+07	1.60944	256800000	0.0853243	21.1936
000099	2004	16.205	1.80456e+09	0.333052	5136000	5.15919e+07	1.79176	513600000	0.0861978	21.3136
000099	2005	16.2055	1.97997e+09	0.359594	5136000	5.28256e+07	1.94591	513600000	0.0871815	21.4063
000099	2006	16.2245	2.06628e+09	0.36697	5136000	5.60052e+07	2.07944	513600000	0.0873748	21.449
000099	2007	16.238	2.29138e+09	0.402758	5136000	5.91945e+07	2.19722	513600000	0.0899103	21.5524
000099	2008	16.238	2.30961e+09	0.378659	5136000	6.09025e+07	2.30259	513600000	0.0921666	21.5603
000099	2009	16.2465	2.50411e+09	0.391922	5136000	7.05555e+07	2.3979	513600000	0.0943816	21.6412
000099	2010	16.2685	2.51641e+09	0.356164	5136000	7.49985e+07	2.48491	513600000	0.0945171	21.6461
000099	2011	16.274	2.71093e+09	0.3603	5136000	8.41855e+07	2.56495	513600000	0.0968955	21.7206
000099	2012	16.2745	3.53103e+09	0.435512	5136000	9.14542e+07	2.63906	513600000	0.0980647	21.9849
000099	2013	16.2775	3.83999e+09	0.360138	5.67937e+06	1.01017e+08	2.70805	567937189	0.0993235	22.0687
000099	2014	16.282	4.45444e+09	0.388661	6.0607e+06	1.16422e+08	2.77259	606070420	0.0998148	22.2172
000099	2015	16.289	4.96176e+09	0.432835	6.0607e+06	1.21696e+08	2.83321	606070420	0.109812	22.325
000099	2016	16.327	4.89319e+09	0.412218	6.0607e+06	1.23421e+08	2.89037	606070420	0.125969	22.3111
000099	2017	16.3515	5.62143e+09	0.455037	6.0607e+06	1.24495e+08	2.94444	606070420	0.137037	22.4499
000099	2018	16.352	5.66356e+09	0.434482	6.0607e+06	1.26741e+08	2.99573	606070420	0.139853	22.4573
000099	2019	16.3555	5.86164e+09	0.421481	6.0607e+06	1.40113e+08	3.04452	606070420	0.153132	22.4917
000099	2020	16.358	5.51255e+09	0.347693	6.0607e+06	141623518	3.09104	606070420	0.1692	22.4303
000100	2004	16.368	30735020777	0.686053	2.58633e+07	1807115000	1.09861	2586331144	0.0252904	24.1487
000100	2005	16.3795	30041039674	0.742927	2.58633e+07	1895088000	1.38629	2586331144	0.0309137	24.1258
000100	2006	16.383	21961243000	0.796919	25863310	1977185000	1.60944	2586331000	0.0379288	23.8125
000100	2008	16.3865	23192668000	0.732179	25863310	2161279000	1.94591	2586331000	0.0416965	23.8671
000100	2009	16.396	30234449000	0.721231	29369310	2370378000	2.07944	2936931000	0.0446446	24.1322
000100	2010	16.409	53478057000	0.661685	42381090	2506528652	2.19722	4238109000	0.0460836	24.7025
000100	2011	16.441	74014316000	0.739467	84762180	2799651000	2.30259	8476218000	0.0470434	25.0275
000100	2012	16.442	79744793000	0.74628	84762180	3466176246	2.3979	8476218000	0.0552747	25.1021
000100	2013	16.445	78080637000	0.744391	85314950	3626474862	2.48491	8531495000	0.058562	25.081
000100	2014	16.4555	92876886000	0.710795	94524130	3838736000	2.56495	9452413000	0.060269	25.2545
000100	2015	16.4565	111754821000	0.663286	122283600	4299607000	2.63906	12228360000	0.0622242	25.4396
000100	2016	16.4565	147136786000	0.689087	122136820	4996753000	2.70805	12213682000	0.0649553	25.7146
000100	2017	16.46	160293984000	0.662227	135149720	6088897000	2.77259	13514972000	0.0701777	25.8003
000100	2018	16.463	192763943000	0.684216	135496490	6792993000	2.83321	13549649000	0.0739763	25.9847
000100	2019	16.464	164844885000	0.612465	135284390	8492341000	2.89037	13528439000	0.0797601	25.8283
000100	2020	16.4655	257908279000	0.650817	140307880	9456040000	2.94444	14030788000	0.0847487	26.2759
000150	2000	16.4705	7.66804e+08	0.116321	1800000	1.31649e+07	2.07944	180000000	0.0586996	20.4577
000150	2001	16.472	6.98138e+08	0.0175755	3240000	8.66874e+06	2.19722	324000000	0.0244588	20.3639
000150	2005	16.4785	5.89704e+08	0.182658	3240000	1.10513e+07	2.56495	324000000	0.0296003	20.1951
000150	2006	16.491	5.27729e+08	0.151366	3240000	1.13175e+07	2.63906	324000000	0.0312234	20.0841
000150	2008	16.504	1.21887e+09	0.480059	3240000	1.15354e+07	2.77259	324000000	0.0420259	20.9212
000150	2009	16.507	1.114e+09	0.347549	3240000	1.20653e+07	2.83321	324000000	0.0533033	20.8312
000150	2010	16.511	1.03142e+09	0.285637	3240000	1.36866e+07	2.89037	324000000	0.0779782	20.7542
000150	2011	16.5125	1.49004e+09	0.528672	3240000	1.60107e+07	2.94444	324000000	0.0846895	21.1221
000150	2012	16.5215	1.65547e+09	0.574363	3240000	2.64623e+07	2.99573	324000000	0.106485	21.2273
000150	2013	16.5255	2.71615e+09	0.706744	3240000	3.4331e+07	3.04452	324000000	0.108506	21.7225
000150	2014	16.526	2.52772e+09	0.673085	3240000	3.8872e+07	3.09104	324000000	0.109741	21.6506
000150	2015	16.535	4.54964e+09	0.630016	4.47805e+06	4.33382e+07	3.13549	447804877	0.111288	22.2383
000150	2016	16.539	7.19999e+09	0.65133	4.47805e+06	1.38054e+08	3.17805	447804877	0.114128	22.6973
000150	2017	16.543	7.62029e+09	0.68845	4.47805e+06	1.65015e+08	3.21888	447804877	0.118691	22.7541
000150	2018	16.5485	8.27417e+09	0.695233	6.26927e+06	1.69448e+08	3.2581	626926827	0.130162	22.8364
000150	2019	16.554	5.95188e+09	0.846754	8.77698e+06	2.04544e+08	3.29584	877697557	0.16783	22.507
000150	2020	16.5565	5.0933e+09	0.94591	8.77698e+06	2.61594e+08	3.3322	877697557	0.173429	22.3512
000151	2000	16.563	9.89095e+08	0.23842	1973200	2.4723e+07	0.693147	197320000	0.0268265	20.7123
000151	2001	16.5655	1.09212e+09	0.274825	2959800	2.47525e+07	1.09861	295980000	0.0324969	20.8114
000151	2002	16.5655	9.86438e+08	0.181809	2959800	2.5681e+07	1.38629	295980000	0.0366222	20.7096
000151	2003	16.567	1.11426e+09	0.239428	2959800	2.96889e+07	1.60944	295980000	0.0405658	20.8315
000151	2004	16.579	2.85902e+09	0.597171	2959800	4.15474e+07	1.79176	295980000	0.0431586	21.7737
000151	2005	16.5875	3.08175e+09	0.622527	2959800	4.49009e+07	1.94591	295980000	0.0432408	21.8488
000151	2006	16.5905	2.19008e+09	0.589225	2959800	4.49147e+07	2.07944	295980000	0.0434406	21.5072
000151	2007	16.607	1.05024e+09	0.15343	2959800	4.56461e+07	2.19722	295980000	0.0458174	20.7723
000151	2008	16.623	1.1555e+09	0.224753	2959800	4.77021e+07	2.30259	295980000	0.0471342	20.8678
000151	2009	16.6245	1.11912e+09	0.197865	2959800	4.77988e+07	2.3979	295980000	0.0490934	20.8358
000151	2010	16.627	1.08824e+09	0.190006	2959800	4.86081e+07	2.48491	295980000	0.0508176	20.8078
000151	2011	16.64	1.18518e+09	0.272902	2959800	5.00967e+07	2.56495	295980000	0.050971	20.8932
000151	2012	16.643	1.66586e+09	0.45525	2959800	6.30847e+07	2.63906	295980000	0.0542698	21.2336
000151	2013	16.643	2.48991e+09	0.606677	2959800	6.57986e+07	2.70805	295980000	0.0576952	21.6355
000151	2014	16.65	2.91964e+09	0.656582	2959800	6.70921e+07	2.77259	295980000	0.0599675	21.7947
000151	2015	16.6565	2.41567e+09	0.579701	2959800	6.82881e+07	2.83321	295980000	0.0621739	21.6052
000151	2016	16.6615	2.06873e+09	0.517535	2959800	7.67752e+07	2.89037	295980000	0.0646534	21.4502
000151	2017	16.6615	2.1568e+09	0.54077	2959800	8.24759e+07	2.94444	295980000	0.0648051	21.4919
000151	2018	16.6675	2.15761e+09	0.536344	2959800	8.76803e+07	2.99573	295980000	0.0676835	21.4923
000151	2019	16.674	2.39255e+09	0.60374	2959800	9.61832e+07	3.04452	295980000	0.0690001	21.5956
000151	2020	16.674	1.80495e+09	0.64677	2959800	1.15894e+08	3.09104	295980000	0.148421	21.3138
000153	2000	16.675	6.34786e+08	0.161132	650023	7.7671e+06	1.38629	65002300	0.0410632	20.2688
000153	2001	16.6765	709481579	0.244304	650023	2.38683e+07	1.60944	65002300	0.0452443	20.38
000153	2002	16.6785	6.84422e+08	0.180515	650023	2.69178e+07	1.79176	65002300	0.0462516	20.3441
000153	2003	16.685	7.36925e+08	0.21838	1300046	3.0035e+07	1.94591	130004600	0.0671304	20.418
000153	2004	16.688	8.95922e+08	0.340271	1300046	3.49995e+07	2.07944	130004600	0.068045	20.6134
000153	2005	16.7085	1.09267e+09	0.451264	2600092	4.33812e+07	2.19722	260009200	0.0685535	20.8119
000153	2006	16.7095	1.06559e+09	0.417703	2600092	4.71467e+07	2.30259	260009200	0.0691586	20.7868
000153	2007	16.725	1.08862e+09	0.413116	2600092	4.82465e+07	2.3979	260009200	0.0726991	20.8082
000153	2008	16.7305	1.16556e+09	0.438817	2600092	7.03882e+07	2.48491	260009200	0.0789569	20.8765
000153	2009	16.7325	1.20547e+09	0.436987	2600092	7.65253e+07	2.56495	260009200	0.0792372	20.9101
000153	2010	16.7385	1.27583e+09	0.40916	2600092	8.48141e+07	2.63906	260009200	0.0800729	20.9669
000153	2011	16.7515	1.31823e+09	0.419497	2600092	1.01802e+08	2.70805	260009200	0.0805535	20.9996
000153	2012	16.7595	1.45049e+09	0.465688	2600092	1.20518e+08	2.77259	260009200	0.0808405	21.0952
000153	2013	16.7615	1.98102e+09	0.467801	3.12141e+06	1.23678e+08	2.83321	312141230	0.0858714	21.4069
000153	2014	16.762	2.23753e+09	0.487414	3.12141e+06	1.36378e+08	2.89037	312141230	0.0904416	21.5286
000153	2015	16.775	2.30528e+09	0.486291	3.12141e+06	1.39374e+08	2.94444	312141230	0.0926612	21.5585
000153	2016	16.7765	2.49037e+09	0.537108	3.12141e+06	1.44023e+08	2.99573	312141230	0.0983223	21.6357
000153	2017	16.8135	2.76771e+09	0.559038	3.17078e+06	1.45891e+08	3.04452	317077630	0.124757	21.7413
000153	2018	16.83	3.008e+09	0.570549	3.17078e+06	1.46504e+08	3.09104	317077630	0.151124	21.8245
000153	2019	16.8305	3.55961e+09	0.627174	3.12141e+06	1.61143e+08	3.13549	312141230	0.167677	21.9929
000153	2020	16.8325	3.63621e+09	0.601789	3.12141e+06	1.78298e+08	3.17805	312141230	0.16907	22.0142
000155	2000	16.835	1.77322e+09	0.258339	4700000	5.60571e+07	1.38629	470000000	0.0103545	21.2961
000155	2001	16.8385	1.94329e+09	0.288543	4700000	6.73987e+07	1.60944	470000000	0.0131218	21.3876
000155	2002	16.841	1.83492e+09	0.230126	4700000	7.09446e+07	1.79176	470000000	0.0345885	21.3303
000155	2003	16.8575	1.88481e+09	0.206898	4700000	8.11985e+07	1.94591	470000000	0.0434555	21.3571
000155	2004	16.8605	2.22485e+09	0.337143	4700000	8.37994e+07	2.07944	470000000	0.0803823	21.523
000155	2005	16.8665	2.39453e+09	0.305274	4700000	8.67592e+07	2.19722	470000000	0.0854768	21.5965
000155	2006	16.8745	2.68638e+09	0.340483	4700000	1.08674e+08	2.30259	470000000	0.107437	21.7115
000155	2007	16.8775	2.78045e+09	0.349825	4700000	1.39551e+08	2.3979	470000000	0.108224	21.7459
000155	2008	16.8795	2.95596e+09	0.352525	4700000	1.73061e+08	2.48491	470000000	0.114618	21.8071
000155	2009	16.884	3.21663e+09	0.396789	4700000	2.23046e+08	2.56495	470000000	0.126907	21.8916
000155	2010	16.8845	3.37795e+09	0.495575	4700000	2.32736e+08	2.63906	470000000	0.137014	21.9405
000155	2011	16.8855	3.11001e+09	0.523089	4700000	2.58042e+08	2.70805	470000000	0.141336	21.8579
000155	2013	16.8875	2.93345e+09	0.74215	4700000	2.83863e+08	2.83321	470000000	0.142379	21.7994
000155	2014	16.8905	1.34995e+09	1.64989	4700000	2.85581e+08	2.89037	470000000	0.151757	21.0233
000155	2017	16.899	6.78521e+09	0.458189	12700000	2.87521e+08	3.04452	1270000000	0.153837	22.638
000155	2018	16.912	7.22904e+09	0.475944	12700000	3.01544e+08	3.09104	1270000000	0.178474	22.7014
000155	2019	16.924	7.24618e+09	0.417335	12700000	3.75539e+08	3.13549	1270000000	0.207375	22.7037
000155	2020	16.926	9.23418e+09	0.507244	12700000	4.47879e+08	3.17805	1270000000	0.53183	22.9462
000156	2000	16.9275	6.41256e+08	0.269259	965000	6.14513e+06	1.94591	96500000	0.0459019	20.2789
000156	2001	16.9365	6.71315e+08	0.281018	965000	1.11852e+07	2.07944	96500000	0.0701515	20.3247
000156	2002	16.939	7.56379e+08	0.324125	965000	1.72929e+07	2.19722	96500000	0.0731289	20.4441
000156	2003	16.9635	1.15296e+09	0.49416	965000	3.03077e+07	2.30259	96500000	0.0817659	20.8656
000156	2004	16.979	1.20015e+09	0.844552	965000	1.64852e+08	2.3979	96500000	0.0838243	20.9057
000156	2012	16.985	3.38357e+09	0.74873	3.86747e+06	1.92724e+08	2.94444	3.86747e+08	0.0843455	21.9422
000156	2013	16.9945	5.08453e+09	0.643314	5.4193e+06	2.24774e+08	2.99573	5.4193e+08	0.103394	22.3495
000156	2014	16.9945	5.55818e+09	0.602917	5.4193e+06	2.77421e+08	3.04452	5.4193e+08	0.115035	22.4385
000156	2015	16.997	1.2675e+10	0.269583	1.54193e+07	2.8802e+08	3.09104	1.54193e+09	0.11748	23.2629
000156	2016	17.007	1.40328e+10	0.279278	1.54193e+07	3.03406e+08	3.13549	1.54193e+09	0.117513	23.3647
000156	2017	17.0145	1.44203e+10	0.280398	1.54193e+07	3.35825e+08	3.17805	1.54193e+09	0.124792	23.3919
000156	2018	17.0215	1.47411e+10	0.277813	1.54193e+07	3.62078e+08	3.21888	1.54193e+09	0.12775	23.4139
000156	2019	17.026	1.57236e+10	0.300245	1.54193e+07	4.14336e+08	3.2581	1.54193e+09	0.129104	23.4784
000156	2020	17.0285	2.34405e+10	0.40751	1.96151e+07	7.83485e+08	3.29584	1.96151e+09	0.460875	23.8777
000157	2000	17.039	9.5044e+08	0.143351	1500000	2.23841e+07	0.693147	150000000	0.0300295	20.6724
000157	2001	17.042	1.05994e+09	0.170452	3000000	4.19905e+07	1.09861	300000000	0.0373978	20.7815
000157	2002	17.0455	1.47217e+09	0.29396	3900000	6.039e+07	1.38629	390000000	0.0379055	21.11
000157	2003	17.0475	2.59808e+09	0.514607	3900000	8.62222e+07	1.60944	390000000	0.0401685	21.678
000157	2004	17.048	3.58108e+09	0.536709	5070000	2.06388e+08	1.79176	507000000	0.0402668	21.9989
000157	2005	17.05	4.17338e+09	0.575902	5070000	2.14597e+08	1.94591	507000000	0.0409746	22.152
000157	2006	17.0565	5.34814e+09	0.56291	5070000	2.65167e+08	2.07944	507000000	0.0415793	22.4
000157	2007	17.064	8.53216e+09	0.560398	7605000	3.67688e+08	2.19722	760500000	0.0470828	22.8671
000157	2008	17.0655	2.30308e+10	0.771943	15210000	6.37915e+08	2.30259	1521000000	0.0506839	23.8601
000157	2009	17.069	3.39146e+10	0.776151	16731000	8.33984e+08	2.3979	1673100000	0.0508517	24.2471
000157	2010	17.0945	6.29953e+10	0.563865	5.79722e+07	1.33855e+09	2.48491	5797219562	0.0573291	24.8663
000157	2011	17.1045	7.15818e+10	0.502181	7.70595e+07	1.45927e+09	2.56495	7705954050	0.0629445	24.9941
000157	2012	17.113	88974460000	0.53707	77059500	1.6196e+09	2.63906	7705950000	0.0634816	25.2116
000157	2013	17.1165	8.95372e+10	0.530345	7.70595e+07	1.70089e+09	2.70805	7705954050	0.0734848	25.2179
000157	2014	17.1385	9.3758e+10	0.56006	7.70595e+07	1.73399e+09	2.77259	7705954050	0.074651	25.264
000157	2015	17.139	9.3723e+10	0.566712	7.66413e+07	1.75588e+09	2.83321	7664132250	0.0760012	25.2636
000157	2016	17.1555	8.9141e+10	0.576009	7.66413e+07	1.76877e+09	2.89037	7664132250	0.0819574	25.2135
000157	2017	17.1675	8.31491e+10	0.540256	7.79405e+07	1.92982e+09	2.94444	7794048075	0.0866019	25.1439
000157	2018	17.1805	9.34567e+10	0.585172	7.80854e+07	1935670000	2.99573	7808536633	0.0907518	25.2608
000157	2019	17.1835	9.2068e+10	0.570609	7.87497e+07	1.95345e+09	3.04452	7874974858	0.0914196	25.2458
000157	2020	17.1915	1.16275e+11	0.588158	7.93769e+07	1.95519e+09	3.09104	7937690533	0.108131	25.4792
000158	2000	17.195	1.88516e+09	0.370069	4000000	8.44123e+07	1.09861	400000000	0.0267088	21.3573
000158	2001	17.2015	2.05762e+09	0.393123	4000000	8.80742e+07	1.38629	400000000	0.0277385	21.4448
000158	2002	17.21	2.09274e+09	0.385052	4000000	9.59494e+07	1.60944	400000000	0.028831	21.4617
000158	2003	17.211	2.5489e+09	0.425818	4300000	9.92072e+07	1.79176	430000000	0.0290834	21.6589
000158	2004	17.215	3.07703e+09	0.520288	4300000	1.21492e+08	1.94591	430000000	0.0300602	21.8472
000158	2005	17.2325	3.39025e+09	0.548685	4300000	1.30507e+08	2.07944	430000000	0.0303225	21.9442
000158	2006	17.2455	3.34973e+09	0.533516	4300000	1.35503e+08	2.19722	430000000	0.0309536	21.9321
000158	2007	17.2565	3.60166e+09	0.549737	4300000	1.36981e+08	2.30259	430000000	0.0319391	22.0047
000158	2008	17.259	4.35471e+09	0.484158	7188610	137210096	2.3979	718861000	0.0320446	22.1945
000158	2009	17.264	4.27162e+09	0.455476	7188610	1.50366e+08	2.48491	718861000	0.0325909	22.1753
000158	2010	17.275	4.74224e+09	0.49943	7188610	1.53516e+08	2.56495	718861000	0.0331309	22.2798
000158	2011	17.2755	5.29111e+09	0.543603	7188610	1.73914e+08	2.63906	718861000	0.034855	22.3893
000158	2012	17.28	5.71687e+09	0.575353	7188610	1.7506e+08	2.70805	718861000	0.0370757	22.4667
000158	2013	17.288	5.77324e+09	0.576942	7188610	2.14074e+08	2.77259	718861000	0.0481907	22.4765
000158	2014	17.2885	5.55316e+09	0.554528	7188610	2.82272e+08	2.83321	718861000	0.0510528	22.4376
000158	2015	17.2895	1.09419e+10	0.503495	1.27144e+07	2.87454e+08	2.89037	1271442278	0.0517722	23.1159
000158	2016	17.3005	1.28042e+10	0.551411	1.27144e+07	2.92407e+08	2.94444	1271442278	0.052674	23.273
000158	2017	17.3025	1.27892e+10	0.52987	1.65287e+07	2.92798e+08	2.99573	1652874961	0.0646422	23.2719
000158	2018	17.3065	1.41427e+10	0.569219	1.65287e+07	2.93111e+08	3.04452	1652874961	0.071421	23.3725
000158	2019	17.309	1.41564e+10	0.581776	1.59862e+07	2.94929e+08	3.09104	1598616721	0.0744718	23.3734
000158	2020	17.318	1.48954e+10	0.594665	1.59862e+07	3.38311e+08	3.13549	1598616721	0.0949247	23.4243
000159	2000	17.3195	8.93304e+08	0.357237	1717923	1.53408e+07	0.693147	171792300	0.0384398	20.6104
000159	2001	17.331	1.50609e+09	0.608822	1717923	4.40941e+07	1.09861	171792300	0.0438316	21.1328
000159	2002	17.3345	1.58969e+09	0.623312	1717923	4.94167e+07	1.38629	171792300	0.055818	21.1868
000159	2003	17.339	1.46288e+09	0.614799	1717923	5.33895e+07	1.60944	171792300	0.0585684	21.1037
000159	2004	17.343	1.41737e+09	0.567277	1717923	5.38275e+07	1.79176	171792300	0.0625094	21.0721
000159	2005	17.345	1.39988e+09	0.549307	1717923	5.59359e+07	1.94591	171792300	0.0776083	21.0597
000159	2006	17.3525	1.28875e+09	0.582811	2045523	5.62253e+07	2.07944	204552300	0.0939554	20.9769
000159	2007	17.3555	1.29286e+09	0.531397	2045523	5.79134e+07	2.19722	204552300	0.0954893	20.9801
000159	2008	17.3665	1.86497e+09	0.456378	2.4057e+06	6.25791e+07	2.30259	240569647	0.0978373	21.3465
000159	2009	17.3785	2.30205e+09	0.493682	2.4057e+06	6.28401e+07	2.3979	240569647	0.109518	21.5571
000159	2010	17.3835	3.24459e+09	0.467699	4.81139e+06	6.82308e+07	2.48491	481139294	0.110601	21.9003
000159	2011	17.395	3.17704e+09	0.362134	4.81139e+06	6.90913e+07	2.56495	481139294	0.121075	21.8792
000159	2012	17.408	2.987e+09	0.302494	4.81139e+06	7.24006e+07	2.63906	481139294	0.127521	21.8175
000159	2013	17.4095	2.983e+09	0.30427	4.81139e+06	7.25017e+07	2.70805	481139294	0.142234	21.8162
000159	2014	17.411	2.96826e+09	0.264477	4.81139e+06	7.72693e+07	2.77259	481139294	0.146006	21.8112
000159	2015	17.4125	2.949e+09	0.260288	4.81139e+06	8.43701e+07	2.83321	481139294	0.147685	21.8047
000159	2016	17.417	3.11625e+09	0.292732	4.81139e+06	8.55033e+07	2.89037	481139294	0.153232	21.8599
000159	2017	17.4175	3.03787e+09	0.310459	4.81139e+06	8.66807e+07	2.94444	481139294	0.15792	21.8344
000159	2018	17.4205	2.74006e+09	0.218467	4.81139e+06	8.71207e+07	2.99573	481139294	0.159462	21.7312
000159	2019	17.422	2.81708e+09	0.224618	4.80686e+06	9.04355e+07	3.04452	480685993	0.179651	21.759
000159	2020	17.422	2.67938e+09	0.181153	4.80686e+06	9.13141e+07	3.09104	480685993	0.192089	21.7089
000301	2000	17.4255	1.78813e+09	0.320413	4.66601e+06	4.06959e+07	1.09861	466600774	0.00756254	21.3044
000301	2001	17.427	1.9091e+09	0.32677	4.6665e+06	4.64596e+07	1.38629	466650212	0.0102985	21.3699
000301	2002	17.4275	2.59715e+09	0.485188	4.66657e+06	6.53959e+07	1.60944	466656782	0.0113929	21.6777
000301	2003	17.4415	3.1034e+09	0.543128	4.67928e+06	6.54958e+07	1.79176	467928397	0.0245652	21.8558
000301	2004	17.4415	3.25824e+09	0.58906	4.67928e+06	6.95182e+07	1.94591	467928397	0.0268405	21.9045
000301	2005	17.449	3.49851e+09	0.607371	4.67929e+06	6.96359e+07	2.07944	467929397	0.0329393	21.9756
000301	2006	17.452	3.32512e+09	0.310232	1.21824e+07	7.50703e+07	2.19722	1218236445	0.0330314	21.9248
000301	2007	17.4575	3.14518e+09	0.275575	1.21824e+07	7.62339e+07	2.30259	1218236445	0.0350273	21.8691
000301	2008	17.4625	3.81348e+09	0.353383	1.21824e+07	7.73209e+07	2.3979	1218236445	0.0352853	22.0618
000301	2009	17.463	3.87444e+09	0.359717	1.21824e+07	7.76199e+07	2.48491	1218236445	0.0392612	22.0777
000301	2010	17.465	3.74253e+09	0.319968	1.21824e+07	8.00701e+07	2.56495	1218236445	0.0520312	22.043
000301	2011	17.4665	3.48257e+09	0.265155	1.21824e+07	8.04061e+07	2.63906	1218236445	0.0609683	21.971
000301	2012	17.4765	3.58278e+09	0.247966	1.21824e+07	9.02633e+07	2.70805	1218236445	0.0805926	21.9994
000301	2013	17.477	3.66671e+09	0.191626	1.21824e+07	9.59448e+07	2.77259	1218236445	0.0819003	22.0226
000301	2014	17.482	3.9869e+09	0.215455	1.21824e+07	9.91517e+07	2.83321	1218236445	0.0862795	22.1063
000301	2015	17.4905	4.40757e+09	0.264025	1.21824e+07	9.95413e+07	2.89037	1218236445	0.0883339	22.2066
000301	2016	17.4945	4.96776e+09	0.302185	1.21824e+07	1.0167e+08	2.94444	1218236445	0.0936946	22.3262
000301	2017	17.5015	4.41533e+09	0.186972	1.21824e+07	1.18261e+08	2.99573	1218236445	0.0989972	22.2083
000301	2018	17.506	2.18692e+10	0.407513	7.01745e+07	1.39455e+08	3.04452	7.01745e+09	0.102365	23.8083
000301	2019	17.507	3.50423e+10	0.563384	7.01745e+07	2.56307e+08	3.09104	7.01745e+09	0.109866	24.2798
000301	2020	17.5105	6.29336e+10	0.64172	7.82326e+07	2.59496e+08	3.13549	7.82326e+09	0.125508	24.8653
000333	2013	17.5175	96946024770	0.596883	1.68632e+07	6733456280	2.63906	1686323390	0.0325948	25.2974
000333	2014	17.528	120292088160	0.61983	4.21581e+07	7441755000	2.70805	4215808470	0.0342588	25.5132
000333	2015	17.5425	128841935000	0.565113	42668390	7498255090	2.77259	4266839000	0.0368615	25.5819
000333	2016	17.5495	170600711000	0.595683	64587670	9264148000	2.83321	6458767000	0.0529283	25.8626
000333	2017	17.5535	248106858000	0.665768	65610530	9531361000	2.89037	6561053000	0.0537539	26.2371
000333	2018	17.554	263701148000	0.649397	66630310	9571639000	2.94444	6663031000	0.0556599	26.2981
000333	2019	17.5585	301955419000	0.644	69719000	9620777000	2.99573	6971900000	0.0604913	26.4335
000333	2020	17.5645	360382603000	0.655263	70299760	14780236000	3.04452	7029976000	0.0614021	26.6104
000338	2007	17.57	2.24227e+10	0.580443	5.20654e+06	1.54347e+09	1.79176	520653552	0.0390394	23.8333
000338	2008	17.574	2.92677e+10	0.613005	8.33046e+06	1.62401e+09	1.94591	833045683	0.0393047	24.0998
000338	2009	17.5775	3.62182e+10	0.567584	8.33046e+06	1.73997e+09	2.07944	833045683	0.0395742	24.3128
000338	2010	17.581	5.21599e+10	0.551952	1.66609e+07	2.58426e+09	2.19722	1666091366	0.0408388	24.6776
000338	2011	17.5955	6.15445e+10	0.530377	1.66609e+07	3.02228e+09	2.30259	1666091366	0.0489785	24.843
000338	2012	17.6035	6.63204e+10	0.526552	1.99931e+07	3.23267e+09	2.3979	1999309639	0.0490226	24.9178
000338	2013	17.6095	7.85218e+10	0.562831	1.99931e+07	3.8563e+09	2.48491	1999309639	0.0503551	25.0866
000338	2014	17.6105	1.20412e+11	0.660711	1.99931e+07	6.25951e+09	2.56495	1999309639	0.0527483	25.5142
000338	2015	17.6115	1.14873e+11	0.636761	3.99862e+07	6.40526e+09	2.63906	3998619278	0.0633478	25.4671
000338	2016	17.6215	1.63991e+11	0.728267	3.99862e+07	6.9002e+09	2.70805	3998619278	0.0661326	25.8231
000338	2017	17.626	1.89638e+11	0.702829	7.99724e+07	7.17382e+09	2.77259	7997238556	0.067116	25.9684
000338	2018	17.6275	2.05276e+11	0.696705	7.99724e+07	7.65168e+09	2.83321	7997238556	0.0804306	26.0476
000338	2019	17.635	2.36832e+11	0.705383	7.93387e+07	7.70993e+09	2.89037	7933873895	0.0821141	26.1906
000338	2020	17.6395	2.7075e+11	0.702924	7.93387e+07	9.60159e+09	2.94444	7933873895	0.0973118	26.3245
000400	2000	17.6405	2.07886e+09	0.309568	3782720	9.03634e+07	2.07944	378272000	0.042753	21.4551
000400	2001	17.642	2.58041e+09	0.4224	3782720	1.35726e+08	2.19722	378272000	0.0428443	21.6712
000400	2002	17.651	2.74572e+09	0.410563	3782720	1.43734e+08	2.30259	378272000	0.0497438	21.7333
000400	2003	17.652	3.09345e+09	0.399245	3782720	1.72806e+08	2.3979	378272000	0.0641211	21.8526
000400	2004	17.656	3.67236e+09	0.464447	3782720	1.73468e+08	2.48491	378272000	0.0671274	22.0241
000400	2005	17.6605	3.98741e+09	0.483561	3782720	1.8657e+08	2.56495	378272000	0.0742974	22.1064
000400	2006	17.6685	4.60301e+09	0.521084	3782720	1.94501e+08	2.63906	378272000	0.0768254	22.25
000400	2007	17.671	4.6535e+09	0.49966	3782720	2.22332e+08	2.70805	378272000	0.0806583	22.2609
000400	2008	17.671	4.7401e+09	0.50229	3782720	2.49154e+08	2.77259	378272000	0.0905767	22.2793
000400	2009	17.681	4.60504e+09	0.449573	3782720	3.14102e+08	2.83321	378272000	0.0922646	22.2504
000400	2010	17.6815	5.75483e+09	0.520769	3782720	3.88663e+08	2.89037	378272000	0.0932165	22.4733
000400	2011	17.688	7.07161e+09	0.580492	3782720	4.08723e+08	2.94444	378272000	0.0939754	22.6794
000400	2012	17.689	6.92557e+09	0.539772	3782720	4.34203e+08	2.99573	378272000	0.0957776	22.6585
000400	2013	17.6895	8.29092e+09	0.539619	4917536	4.79479e+08	3.04452	491753600	0.0984101	22.8384
000400	2014	17.698	1.07922e+10	0.422345	1.00833e+07	5.53898e+08	3.09104	1008327309	0.100807	23.1021
000400	2015	17.699	1.24873e+10	0.449712	1.00833e+07	5.64382e+08	3.13549	1008327309	0.103337	23.248
000400	2016	17.704	1.43008e+10	0.472021	1.00833e+07	5.7708e+08	3.17805	1008327309	0.113181	23.3836
000400	2017	17.7055	1.53087e+10	0.469273	1.00833e+07	6.16013e+08	3.21888	1008327309	0.114267	23.4517
000400	2018	17.7115	1.45769e+10	0.426969	1.00833e+07	6.50668e+08	3.2581	1008327309	0.11765	23.4027
000400	2019	17.712	1.50896e+10	0.42498	1.00833e+07	6.93474e+08	3.29584	1008327309	0.126974	23.4373
000400	2020	17.7145	1.68061e+10	0.452629	1.00833e+07	7.85558e+08	3.3322	1008327309	0.134674	23.545
000401	2000	17.716	2.23824e+09	0.310304	8.81786e+06	4.78779e+07	1.94591	881785550	0.0630098	21.529
000401	2001	17.7285	2.84504e+09	0.444192	8.81786e+06	94806514	2.07944	881785550	0.0682527	21.7688
000401	2002	17.732	3.33715e+09	0.520543	8.81786e+06	1.00028e+08	2.19722	881785550	0.0731119	21.9284
000401	2003	17.742	4.68012e+09	0.621505	8.81786e+06	1.38207e+08	2.30259	881785550	0.0753647	22.2666
000401	2004	17.747	5.46752e+09	0.580587	9.62771e+06	1.39228e+08	2.3979	962770614	0.0800884	22.4221
000401	2005	17.7475	6.58637e+09	0.635387	9.62771e+06	1.57592e+08	2.48491	962770614	0.0899611	22.6083
000401	2006	17.7505	6.63274e+09	0.610444	9.62771e+06	2.31756e+08	2.56495	962770614	0.0945711	22.6153
000401	2007	17.755	8.98813e+09	0.671035	9.62771e+06	2.43244e+08	2.63906	962770614	0.0959846	22.9192
000401	2008	17.771	1.27368e+10	0.504574	1.21277e+07	5.2616e+08	2.70805	1212770614	0.0977527	23.2678
000401	2009	17.779	2.16173e+10	0.643191	1.21277e+07	8.47757e+08	2.77259	1212770614	0.107143	23.7968
000401	2010	17.7825	3.02523e+10	0.692911	1.21277e+07	1.06198e+09	2.83321	1212770614	0.107966	24.1328
000401	2011	17.7945	3.80752e+10	0.654412	1.34752e+07	1.67414e+09	2.89037	1347522914	0.115155	24.3628
000401	2012	17.7955	4.1504e+10	0.677956	1.34752e+07	1685165469	2.94444	1347522914	0.115165	24.4491
000401	2013	17.8065	4.30942e+10	0.677456	1.34752e+07	1.91014e+09	2.99573	1347522914	0.12045	24.4867
000401	2014	17.8105	4.40543e+10	0.694987	1.34752e+07	1.97616e+09	3.04452	1347522914	0.122195	24.5087
000401	2015	17.829	4.12812e+10	0.725468	1.34752e+07	2.16196e+09	3.09104	1347522914	0.125784	24.4437
000401	2016	17.8345	4.148e+10	0.730765	1.34752e+07	2.30015e+09	3.13549	1347522914	0.130712	24.4485
000401	2017	17.837	4.10343e+10	0.725263	1.34752e+07	2.39606e+09	3.17805	1347522914	0.135721	24.4377
000401	2018	17.84	6.19933e+10	0.615594	1.34752e+07	3.55236e+09	3.21888	1347522914	0.138014	24.8503
000401	2019	17.843	6.07335e+10	0.525172	1.34752e+07	3.83061e+09	3.2581	1347522914	0.15671	24.8298
000401	2020	17.845	5.89473e+10	0.454608	1.34752e+07	4.15639e+09	3.29584	1347522914	0.207066	24.7999
000402	2000	17.848	5.99749e+08	0.647973	1259064	1.64666e+07	1.79176	125906400	0.0184753	20.212
000402	2001	17.8575	1.13776e+09	0.686576	1259064	1.66724e+07	1.94591	125906400	0.019448	20.8523
000402	2002	17.8605	2.87589e+09	0.688091	1473564	4.61403e+07	2.07944	147356400	0.021551	21.7796
000402	2003	17.865	3.62472e+09	0.695309	2947128	6.06923e+07	2.19722	294712800	0.0227164	22.011
000402	2004	17.865	5.74166e+09	0.647396	4.59127e+06	7.40253e+07	2.30259	459126640	0.0231227	22.471
000402	2005	17.866	7.32238e+09	0.661442	6.8869e+06	8.04344e+07	2.3979	688689960	0.0248218	22.7142
000402	2006	17.875	1.12191e+10	0.644012	1.07845e+07	1.57938e+08	2.48491	1078451644	0.0282778	23.1409
000402	2007	17.8755	1.38664e+10	0.646314	1.07845e+07	2.77329e+08	2.56495	1078451644	0.0308743	23.3527
000402	2008	17.876	2.74988e+10	0.461092	2.48121e+07	3.00043e+08	2.63906	2481212959	0.0324197	24.0374
000402	2009	17.881	4.23541e+10	0.623564	2.48121e+07	3.25869e+08	2.70805	2481212959	0.0348838	24.4693
000402	2010	17.883	5.41681e+10	0.681675	3.02708e+07	3.34797e+08	2.77259	3027079809	0.037017	24.7154
000402	2011	17.9015	5.97221e+10	0.690309	3.02708e+07	4.02768e+08	2.83321	3027079809	0.0395864	24.813
000402	2012	17.9025	7.00303e+10	0.699479	3.02708e+07	4.93521e+08	2.89037	3027079809	0.0453729	24.9722
000402	2013	17.9045	7.60706e+10	0.678514	3.02708e+07	5.02337e+08	2.94444	3027079809	0.0496613	25.0549
000402	2014	17.9075	8.75874e+10	0.693987	2.98893e+07	5.03749e+08	2.99573	2988929907	0.0499255	25.1959
000402	2015	17.9075	1.05679e+11	0.72555	2.98893e+07	5.49967e+08	3.04452	2988929907	0.0522708	25.3837
000402	2016	17.911	1.12836e+11	0.724098	2.98893e+07	5.58716e+08	3.09104	2988929907	0.052294	25.4492
000402	2017	17.9385	1.25216e+11	0.730814	2.98893e+07	6.05445e+08	3.13549	2988929907	0.0536262	25.5533
000402	2018	17.939	1.48527e+11	0.749551	2.98893e+07	6.12933e+08	3.17805	2988929907	0.0559361	25.724
000402	2019	17.9425	1.6199e+11	0.759361	2.98893e+07	6.16153e+08	3.21888	2988929907	0.0658057	25.8108
000402	2020	17.947	1.69208e+11	0.764757	2.98893e+07	6.23126e+08	3.2581	2988929907	0.0746585	25.8544
000403	2000	17.969	1.17858e+09	0.49152	1.96683e+06	9.73856e+06	2.07944	196683491	0.0848944	20.8876
000403	2001	17.9715	1.37865e+09	0.501087	1.96683e+06	5.00765e+07	2.19722	196683491	0.0941149	21.0444
000403	2002	17.9725	1.54455e+09	0.495628	2.11683e+06	5.51556e+07	2.30259	211683491	0.111943	21.158
000403	2003	17.9845	2.24103e+09	0.625027	2.11683e+06	6.13452e+07	2.3979	211683491	0.117865	21.5302
000403	2004	17.9995	2.11563e+09	0.715387	2.11683e+06	1.11904e+08	2.48491	211683491	0.118594	21.4726
000403	2005	18.005	2.08256e+09	0.945986	2.11683e+06	1.17534e+08	2.56495	211683491	0.122212	21.4569
000403	2018	18.0145	1.31756e+09	0.529828	2.72578e+06	1.56577e+08	3.2581	272577599	0.1821	20.999
000403	2019	18.0165	1.27164e+09	0.369631	2.72578e+06	2.75019e+08	3.29584	272577599	0.410592	20.9636
000403	2020	18.023	1.65262e+09	0.414924	4.92435e+06	5.30753e+08	3.3322	492434666	0.714384	21.2256
000404	2000	18.039	6.99796e+08	0.332374	2.37251e+06	9.34163e+06	1.94591	237250798	0.0287648	20.3663
000404	2001	18.0395	1.14561e+09	0.434125	2.60854e+06	9.64046e+06	2.07944	260853837	0.0358113	20.8592
000404	2002	18.055	1.65513e+09	0.539165	2.60854e+06	1.99817e+07	2.19722	260853837	0.0366955	21.2271
000404	2003	18.0615	1.61454e+09	0.598049	2.60854e+06	4.88025e+07	2.30259	260853837	0.0427772	21.2023
000404	2004	18.067	1.74397e+09	0.619402	2.60854e+06	7.41874e+07	2.3979	260853837	0.0463948	21.2794
000404	2005	18.082	1.79056e+09	0.705535	2.60854e+06	7.45221e+07	2.48491	260853837	0.0484883	21.3058
000404	2006	18.1035	2.08181e+09	0.735591	3.24581e+06	1.30234e+08	2.56495	324581218	0.048913	21.4565
000404	2007	18.1035	2.40972e+09	0.744038	3.24581e+06	1.55773e+08	2.63906	324581218	0.0497183	21.6028
000404	2008	18.1195	2.07879e+09	0.673729	3.24581e+06	1.66048e+08	2.70805	324581218	0.0499349	21.455
000404	2009	18.1235	2.69552e+09	0.688138	3.24581e+06	2.45599e+08	2.77259	324581218	0.0535602	21.7149
000404	2010	18.124	3.59217e+09	0.752424	3.24581e+06	2.81366e+08	2.83321	324581218	0.0539203	22.002
000404	2011	18.126	4.21661e+09	0.776426	3.24581e+06	2.87509e+08	2.89037	324581218	0.0609412	22.1623
000404	2012	18.1465	4.72912e+09	0.763796	3.24581e+06	3.00678e+08	2.94444	324581218	0.0649932	22.277
000404	2013	18.1485	6.36542e+09	0.609224	5.59624e+06	3.19108e+08	2.99573	559623953	0.0652383	22.5741
000404	2014	18.159	6.60454e+09	0.591573	5.59624e+06	351880992	3.04452	559623953	0.0700917	22.611
000404	2015	18.162	6.9705e+09	0.574696	5.59624e+06	3.64055e+08	3.09104	559623953	0.0754359	22.665
000404	2016	18.1705	8.10249e+09	0.598875	5.59624e+06	4.88195e+08	3.13549	559623953	0.0802825	22.8154
000404	2017	18.175	9.9782e+09	0.602868	6.95996e+06	5.29351e+08	3.17805	695995979	0.0804891	23.0237
000404	2018	18.1765	1.00939e+10	0.582463	6.95996e+06	5.38695e+08	3.21888	695995979	0.0815826	23.0352
000404	2019	18.198	1.02484e+10	0.584174	6.95996e+06	5.51846e+08	3.2581	695995979	0.110901	23.0504
000404	2020	18.2	1.09384e+10	0.596269	6.95996e+06	5.71315e+08	3.29584	695995979	0.122787	23.1155
000407	2000	18.201	1.03439e+09	0.368182	2.39589e+06	3.19135e+07	1.94591	239588758	0.0277713	20.7571
000407	2001	18.202	1.10177e+09	0.455242	2.39589e+06	3.38826e+07	2.07944	239588758	0.0283112	20.8202
000407	2002	18.2045	1.14026e+09	0.486198	2.39589e+06	3.55507e+07	2.19722	239588758	0.0296143	20.8545
000407	2003	18.2065	1.11856e+09	0.45796	2.39589e+06	3.68569e+07	2.30259	239588758	0.0323995	20.8353
000407	2004	18.208	1.19313e+09	0.491606	2.87507e+06	3.70304e+07	2.3979	287506509	0.0355741	20.8998
000407	2005	18.2195	1.41486e+09	0.551538	2.87507e+06	3.96693e+07	2.48491	287506509	0.0357751	21.0703
000407	2006	18.2195	1.72178e+09	0.609884	3.56721e+06	4.19108e+07	2.56495	356720904	0.0368583	21.2666
000407	2007	18.222	2.31521e+09	0.677141	3.56721e+06	4.45614e+07	2.63906	356720904	0.0381573	21.5628
000407	2008	18.224	2.09738e+09	0.550517	3.56721e+06	6.40092e+07	2.70805	356720904	0.0385919	21.464
000407	2009	18.2285	2.40909e+09	0.52568	4.99409e+06	7.41538e+07	2.77259	499409265	0.0386718	21.6025
000407	2010	18.2305	3.11475e+09	0.5325	4.99409e+06	8.75193e+07	2.83321	499409265	0.0386801	21.8594
000407	2011	18.234	3.13395e+09	0.552447	6.49232e+06	1.07437e+08	2.89037	649232044	0.0398202	21.8656
000407	2012	18.2365	3.1752e+09	0.585817	6.49232e+06	1.14376e+08	2.94444	649232044	0.0441905	21.8786
000407	2013	18.24	3.49106e+09	0.615876	6.49232e+06	1.18779e+08	2.99573	649232044	0.0468374	21.9735
000407	2014	18.2435	4.1028e+09	0.506253	7.74049e+06	1.21389e+08	3.04452	774048768	0.0499122	22.1349
000407	2015	18.2445	4.15165e+09	0.494332	7.74049e+06	1.25526e+08	3.09104	774048768	0.0500224	22.1468
000407	2016	18.253	4.30256e+09	0.41451	8.80085e+06	1.32378e+08	3.13549	880084656	0.0505801	22.1825
000407	2017	18.2545	5.04511e+09	0.465132	8.80085e+06	1.36118e+08	3.17805	880084656	0.0531971	22.3417
000407	2018	18.258	6.42703e+09	0.574102	8.80085e+06	1.41092e+08	3.21888	880084656	0.0548217	22.5838
000407	2019	18.27	6.50931e+09	0.552642	8.80085e+06	1.45266e+08	3.2581	880084656	0.0555133	22.5965
000407	2020	18.272	6.75249e+09	0.570321	8.80085e+06	1.48529e+08	3.29584	880084656	0.059947	22.6332
000408	2000	18.2855	7.32385e+08	0.474813	1038240	5.23728e+06	1.60944	103824000	0.0195628	20.4118
000408	2001	18.2855	8.773e+08	0.466955	1147200	5.83206e+06	1.79176	114720000	0.0234505	20.5924
000408	2002	18.296	9.6038e+08	0.479228	1147200	1.0491e+07	1.94591	114720000	0.0271913	20.6828
000408	2003	18.3	1.17027e+09	0.591831	1147200	1.91046e+07	2.07944	114720000	0.0407141	20.8805
000408	2004	18.3035	1.07539e+09	0.569306	1147200	2.36255e+07	2.19722	114720000	0.0624755	20.7959
000408	2005	18.32	1.15618e+09	0.683085	1147200	2.37013e+07	2.30259	114720000	0.0679788	20.8684
000408	2012	18.3245	4.51035e+08	0.607177	2523015	2.52011e+07	2.83321	252301500	0.0720277	19.9271
000408	2013	18.3255	5.7677e+08	0.664357	2523015	3.03927e+07	2.89037	252301500	0.0874953	20.173
000408	2014	18.326	4.56453e+08	0.69855	2523015	5.30019e+07	2.94444	252301500	0.123194	19.939
000408	2015	18.3315	4.63903e+08	0.833984	2523015	6.20764e+07	2.99573	252301500	0.175383	19.9552
000408	2017	18.336	7.74462e+09	0.156207	1.99378e+07	6.28607e+07	3.09104	1993779522	0.247568	22.7703
000408	2018	18.3415	9.38546e+09	0.207796	1.99378e+07	7.77268e+07	3.13549	1993779522	0.337266	22.9624
000408	2019	18.3475	9.64356e+09	0.180113	1.99378e+07	8.21838e+07	3.17805	1993779522	0.365501	22.9896
000409	2000	18.362	3.2177e+08	0.209153	1.71374e+06	1.28125e+07	2.07944	171374148	0.0511847	19.5893
000409	2001	18.363	2.66295e+08	0.172461	1.71374e+06	2.54141e+07	2.19722	171374148	0.0736049	19.4001
000409	2002	18.3665	2.23393e+08	0.249013	1.71374e+06	5.47223e+07	2.30259	171374148	0.107672	19.2244
000409	2013	18.367	1.77691e+09	0.383685	4.72709e+06	6.12114e+07	3.04452	472709345	0.149648	21.2981
000409	2014	18.374	3.31194e+09	0.617375	4.72709e+06	8.40932e+07	3.09104	472709345	0.193458	21.9208
000409	2015	18.3815	5.67648e+09	0.727898	4.72709e+06	1.13609e+08	3.13549	472709345	0.264739	22.4596
000409	2016	18.388	6.19826e+09	0.78185	4.72709e+06	1.53999e+08	3.17805	472709345	0.379257	22.5475
000409	2017	18.3895	5.97333e+09	0.818473	5.10931e+06	1.63211e+08	3.21888	510931158	2.33449	22.5106
000410	2000	18.393	2.86494e+09	0.668924	3.40919e+06	7.70183e+07	2.07944	340919303	0.0761875	21.7758
000410	2001	18.401	3.83253e+09	0.755385	3.40919e+06	1.46571e+08	2.19722	340919303	0.0793932	22.0668
000410	2002	18.402	3.972e+09	0.793076	3.40919e+06	1.73125e+08	2.30259	340919303	0.0798635	22.1025
000410	2003	18.4045	4.05967e+09	0.794855	3.40919e+06	2.29471e+08	2.3979	340919303	0.0811046	22.1244
000410	2004	18.413	4.51677e+09	0.802965	3.40919e+06	2.72873e+08	2.48491	340919303	0.0866779	22.2311
000410	2005	18.423	5.27411e+09	0.790395	3.40919e+06	3.98148e+08	2.56495	340919303	0.0876899	22.3861
000410	2006	18.4235	5.52486e+09	0.77473	3.40919e+06	4.4824e+08	2.63906	340919303	0.0895616	22.4325
000410	2007	18.427	7.32571e+09	0.815746	5.45471e+06	4.57968e+08	2.70805	545470884	0.0902029	22.7147
000410	2008	18.431	9.32834e+09	0.851519	5.45471e+06	4.68523e+08	2.77259	545470884	0.091611	22.9563
000410	2009	18.4425	8.95629e+09	0.841649	5.45471e+06	5.17764e+08	2.83321	545470884	0.0942715	22.9156
000410	2010	18.4455	1.04827e+10	0.852209	5.45471e+06	5.63526e+08	2.89037	545470884	0.0950701	23.073
000410	2011	18.457	1.23553e+10	0.868213	5.45471e+06	6.22274e+08	2.94444	545470884	0.0985168	23.2374
000410	2012	18.461	1.31224e+10	0.875378	5.45471e+06	6.24129e+08	2.99573	545470884	0.100356	23.2976
000410	2013	18.464	1.63726e+10	0.833668	7.65471e+06	6.26599e+08	3.04452	765470884	0.107743	23.5189
000410	2014	18.4655	2.01461e+10	0.863882	7.65471e+06	6.76004e+08	3.09104	765470884	0.130932	23.7263
000410	2015	18.4665	2.22896e+10	0.89864	7.65471e+06	7.207e+08	3.13549	765470884	0.131488	23.8274
000410	2016	18.4675	2.47984e+10	0.966771	7.65471e+06	7.67139e+08	3.17805	765470884	0.161068	23.934
000410	2018	18.4685	2.03924e+10	0.992637	7.65471e+06	8.66926e+08	3.2581	765470884	0.197615	23.7384
000411	2005	18.469	1.01036e+09	0.812502	1.1525e+06	3.94925e+07	2.56495	115249970	0.013253	20.7336
000411	2006	18.4725	1.14179e+09	0.810893	1.1525e+06	4.12919e+07	2.63906	115249970	0.0134102	20.8559
000411	2007	18.4755	1.30433e+09	0.794352	1.1525e+06	5.265e+07	2.70805	115249970	0.0139604	20.989
000411	2008	18.4815	1.47154e+09	0.808319	2.0745e+06	5.7222e+07	2.77259	207449946	0.0144021	21.1096
000411	2009	18.485	1.84844e+09	0.812174	2.0745e+06	6.80854e+07	2.83321	207449946	0.0146764	21.3376
000411	2010	18.4855	2.466e+09	0.81415	2.0745e+06	8.79764e+07	2.89037	207449946	0.014926	21.6259
000411	2011	18.5075	3.67905e+09	0.750787	2.0745e+06	1.51308e+08	2.94444	207449946	0.0150971	22.0259
000411	2012	18.51	4.11021e+09	0.745088	2.0745e+06	1.80171e+08	2.99573	207449946	0.015566	22.1367
000411	2013	18.525	4.79761e+09	0.740446	2.0745e+06	2.29115e+08	3.04452	207449946	0.0162895	22.2914
000411	2014	18.5385	5.21112e+09	0.737726	2.0745e+06	2.51076e+08	3.09104	207449946	0.0166446	22.3741
000411	2015	18.547	6.12497e+09	0.752556	2.0745e+06	2.63197e+08	3.13549	207449946	0.0166814	22.5356
000411	2016	18.549	6.98714e+09	0.757153	2.0745e+06	2.81114e+08	3.17805	207449946	0.0170133	22.6673
000411	2017	18.553	9.08339e+09	0.790254	2.0745e+06	3.05866e+08	3.21888	207449946	0.0170173	22.9297
000411	2018	18.557	8.99251e+09	0.768319	2.0745e+06	3.14704e+08	3.2581	207449946	0.0177459	22.9197
000411	2019	18.565	1.07695e+10	0.72408	2.4894e+06	3.61054e+08	3.29584	248939935	0.0178399	23.1
000411	2020	18.566	1.12503e+10	0.715042	2.4894e+06	3.77552e+08	3.3322	248939935	0.0185229	23.1437
000413	2000	18.5835	1616898335	0.613453	3830000	1.6087e+07	2.19722	383000000	0.0231634	21.2038
000413	2001	18.585	1538478066	0.587225	3830000	1.81166e+07	2.30259	383000000	0.0370365	21.1541
000413	2002	18.588	1505567156	0.555224	3830000	1.89298e+07	2.3979	383000000	0.03885	21.1324
000413	2003	18.596	1412218041	0.507545	3830000	21162149	2.48491	383000000	0.0607035	21.0684
000413	2004	18.5975	1344608017	0.457796	3830000	27982384	2.56495	383000000	0.0907033	21.0194
000413	2005	18.6025	839028088	0.659061	3830000	29483210	2.63906	383000000	0.0922394	20.5478
000413	2006	18.6075	4.02812e+08	0.480125	3830000	3.05072e+07	2.70805	383000000	0.0964825	19.814
000413	2008	18.6135	4.06383e+08	0.347825	3830000	31758316	2.83321	383000000	0.0982641	19.8228
000413	2009	18.618	3.6416e+08	0.362231	3830000	34270640	2.89037	383000000	0.107585	19.7131
000413	2010	18.63	3.74875e+08	0.363774	3830000	35805272	2.94444	383000000	0.113256	19.7421
000413	2011	18.6355	3.74112e+08	0.305501	3830000	53438124	2.99573	383000000	0.202653	19.7401
000413	2012	18.636	2.06171e+09	0.755861	3830000	7.51536e+07	3.04452	383000000	0.205314	21.4468
000413	2013	18.64	9.03298e+09	0.349694	9030000	100258518	3.09104	903000000	0.292028	22.9241
000413	2014	18.6415	1.24682e+10	0.480613	2.66208e+07	2.10619e+08	3.13549	2662080001	0.317051	23.2464
000413	2015	18.6475	2.87986e+10	0.49437	3.835e+07	4.18935e+08	3.17805	3835000526	0.423633	24.0836
000413	2016	18.648	4.68263e+10	0.507345	4.93993e+07	4.21789e+08	3.21888	4939928983	0.505817	24.5697
000413	2017	18.649	6.76833e+10	0.526364	5.73025e+07	6.42079e+08	3.2581	5730250118	0.509044	24.9381
000413	2018	18.6505	7.25761e+10	0.539472	5.73025e+07	6.53479e+08	3.29584	5730250118	0.521848	25.0079
000413	2019	18.653	6.77605e+10	0.534897	5.73025e+07	6.80992e+08	3.3322	5730250118	0.656365	24.9392
000413	2020	18.6545	6.48292e+10	0.558631	5.73025e+07	7.98316e+08	3.3673	5730250118	0.678631	24.895
000415	2000	18.6665	7.74442e+08	0.438445	2.3318e+06	2.10775e+07	2.07944	233179996	0.0466944	20.4677
000415	2001	18.6675	9.28883e+08	0.476175	2.3318e+06	2.42521e+07	2.19722	233179996	0.0475875	20.6495
000415	2002	18.67	1.13578e+09	0.515949	2.3318e+06	2.78664e+07	2.30259	233179996	0.0505404	20.8506
000415	2003	18.6755	1.43495e+09	0.652569	2.3318e+06	3.12235e+07	2.3979	233179996	0.0525843	21.0844
000415	2004	18.676	9.91693e+08	0.531511	2.3318e+06	3.16403e+07	2.48491	233179996	0.0550065	20.7149
000415	2005	18.681	1.03479e+09	0.547908	2.3318e+06	3.16801e+07	2.56495	233179996	0.0608969	20.7575
000415	2006	18.6845	1.15628e+09	0.550565	3.00336e+06	3.27688e+07	2.63906	300335834	0.0809666	20.8685
000415	2007	18.6875	1.18675e+09	0.572603	3.00336e+06	4.01403e+07	2.70805	300335834	0.0850258	20.8945
000415	2008	18.695	1.09151e+09	0.654682	3.00336e+06	5.61942e+07	2.77259	300335834	0.0861186	20.8108
000415	2009	18.698	1.1539e+09	0.745751	3.00336e+06	6.66673e+07	2.83321	300335834	0.0902173	20.8664
000415	2011	18.704	1.86155e+10	0.541802	9.76348e+06	7.40709e+07	2.94444	976348440	0.091218	23.6473
000415	2012	18.704	3.00026e+10	0.680917	1.26925e+07	2.1187e+08	2.99573	1269252972	0.094197	24.1246
000415	2013	18.7065	57125361000	0.853207	12692530	516283000	3.04452	1269253000	0.0949213	24.7685
000415	2014	18.7115	67720684000	0.81397	17743030	618165000	3.09104	1774303000	0.103785	24.9387
000415	2015	18.7155	131900896000	0.753311	61845210	881077000	3.13549	6184521000	0.13363	25.6053
000415	2016	18.7165	216632100000	0.825802	61845210	1225987000	3.17805	6184521000	0.149957	26.1015
000415	2017	18.735	300394363000	0.882109	61845210	1669655000	3.21888	6184521000	0.157768	26.4284
000415	2018	18.737	285818636000	0.807246	61845210	1846526000	3.2581	6184521000	0.163444	26.3786
000415	2019	18.744	265537353000	0.794467	61845210	1928044000	3.29584	6184521000	0.191281	26.305
000415	2020	18.7485	250212275000	0.833928	61845210	1976624000	3.3322	6184521000	0.218203	26.2456
000416	2000	18.751	3.81475e+08	0.411032	1.13679e+06	1.69714e+07	2.07944	113679049	0.0386679	19.7596
000416	2002	18.754	6.96114e+08	0.449503	2.51231e+06	2.8928e+07	2.30259	251230697	0.0397608	20.361
000416	2003	18.7545	7.00847e+08	0.19935	3.14038e+06	3.04709e+07	2.3979	314038371	0.0502916	20.3678
000416	2004	18.7645	8.93418e+08	0.201793	4.0825e+06	3.15208e+07	2.48491	408249882	0.0508349	20.6106
000416	2005	18.767	1.20894e+09	0.254805	4.0825e+06	3.16127e+07	2.56495	408249882	0.052636	20.913
000416	2006	18.7685	1.15494e+09	0.213825	5.31871e+06	3.17474e+07	2.63906	531871494	0.0595402	20.8673
000416	2007	18.779	8.33581e+08	0.176653	5.31871e+06	3.41727e+07	2.70805	531871494	0.0596258	20.5412
000416	2008	18.781	8.3661e+08	0.194119	5.31871e+06	3.93497e+07	2.77259	531871494	0.0631837	20.5449
000416	2009	18.785	9.79509e+08	0.241461	5.31871e+06	4.08709e+07	2.83321	531871494	0.066306	20.7026
000416	2010	18.7965	9.92436e+08	0.232765	5.31871e+06	4.21539e+07	2.89037	531871494	0.069905	20.7157
000416	2011	18.798	8.97457e+08	0.121643	5.31871e+06	4.55063e+07	2.94444	531871494	0.0703517	20.6151
000416	2012	18.801	9.61648e+08	0.118874	5.31871e+06	4.62248e+07	2.99573	531871494	0.0743054	20.6842
000416	2013	18.8015	9.35331e+08	0.119955	5.31871e+06	4.67495e+07	3.04452	531871494	0.107489	20.6564
000416	2014	18.802	9.35486e+08	0.0497812	5.31871e+06	6.61402e+07	3.09104	531871494	0.192622	20.6566
000417	2000	18.8135	9.74242e+08	0.381662	842414	3.95384e+07	2.07944	84241350	0.0499154	20.6972
000417	2001	18.8205	1.12452e+09	0.401576	1.0109e+06	5.23918e+07	2.19722	101089619	0.052209	20.8406
000417	2002	18.83	1.32104e+09	0.486452	1.31417e+06	6.51842e+07	2.30259	131416504	0.0554124	21.0017
000417	2003	18.832	1.66142e+09	0.570449	1.577e+06	9.64711e+07	2.3979	157699804	0.0636018	21.2309
000417	2004	18.8355	1.8793e+09	0.575696	1.8924e+06	1.49985e+08	2.48491	189239764	0.0653767	21.3542
000417	2005	18.8355	2.07594e+09	0.596986	1.8924e+06	1.6327e+08	2.56495	189239764	0.0657086	21.4537
000417	2006	18.844	2.32493e+09	0.620921	2.46012e+06	2.28011e+08	2.63906	246011693	0.0661643	21.567
000417	2007	15.0964	2.48925e+09	0.595032	3.69018e+06	2.62481e+08	2.70805	369017539	0.0679413	21.6352
000417	2008	15.0968	3.34075e+09	0.644616	3.69018e+06	3.60285e+08	2.77259	369017539	0.0690911	21.9295
000417	2009	15.0976	3.69384e+09	0.645623	4797228	4.06629e+08	2.83321	479722800	0.0703683	22.0299
000417	2010	15.0992	4.47353e+09	0.630959	4797228	4.64014e+08	2.89037	479722800	0.0707162	22.2214
000417	2011	15.1	6.17161e+09	0.565579	5199228	5.43889e+08	2.94444	519922800	0.0714321	22.5432
000417	2012	15.1028	6.66444e+09	0.539711	7798842	6.40739e+08	2.99573	779884200	0.0721113	22.6201
000417	2013	15.1056	7.51771e+09	0.540901	7798842	7.53338e+08	3.04452	779884200	0.0760179	22.7405
000417	2014	15.1108	7.94972e+09	0.532677	7798842	8.60772e+08	3.09104	779884200	0.0863174	22.7964
000417	2015	15.112	8.29493e+09	0.530825	7798842	8.73819e+08	3.13549	779884200	0.0897528	22.8389
000417	2016	15.1156	9.22556e+09	0.551745	7798842	8.85749e+08	3.17805	779884200	0.0907086	22.9452
000417	2017	15.1216	1.00963e+10	0.572341	7798842	9.43385e+08	3.21888	779884200	0.0907982	23.0354
000417	2018	15.1296	1.05117e+10	0.575794	7798842	1.01029e+09	3.2581	779884200	0.0964098	23.0758
000417	2019	15.1372	1.08204e+10	0.562743	7798842	1.02984e+09	3.29584	779884200	0.099493	23.1047
000417	2020	15.1376	1.11261e+10	0.564571	7798842	1.08532e+09	3.3322	779884200	0.159611	23.1326
000419	2000	15.148	1.10985e+09	0.450551	1.75508e+06	6.8822e+07	1.60944	175508155	0.0990995	20.8275
000419	2001	15.1496	1.08929e+09	0.426236	1.75508e+06	7.29063e+07	1.79176	175508155	0.10484	20.8088
000419	2002	15.1572	1.1291e+09	0.442692	1.75508e+06	7.94977e+07	1.94591	175508155	0.105413	20.8447
000419	2003	15.1636	1.3218e+09	0.503235	1.75508e+06	8.29195e+07	2.07944	175508155	0.105851	21.0023
000419	2004	15.1636	1.66333e+09	0.586928	1.75508e+06	1.0255e+08	2.19722	175508155	0.106312	21.2321
000419	2005	15.1672	1.55171e+09	0.542826	1.75508e+06	1.37653e+08	2.30259	175508155	0.10667	21.1626
000419	2006	15.1696	1.77402e+09	0.567974	1.75508e+06	1.44809e+08	2.3979	175508155	0.10894	21.2965
000419	2007	15.1804	1.91766e+09	0.565869	1.75508e+06	1.75177e+08	2.48491	175508155	0.109774	21.3744
000419	2008	15.1868	2.308e+09	0.609326	3.51016e+06	1.97238e+08	2.56495	351016310	0.110382	21.5596
000419	2009	15.1892	2.86206e+09	0.717833	3.51016e+06	2.65534e+08	2.63906	351016310	0.110509	21.7748
000419	2010	15.1952	3.18736e+09	0.718966	3.51016e+06	3.41334e+08	2.70805	351016310	0.110668	21.8825
000419	2011	15.1952	3.56947e+09	0.532363	4.52986e+06	3.92521e+08	2.77259	452985546	0.111252	21.9957
000419	2012	15.196	3.70739e+09	0.530868	5.43583e+06	3.94597e+08	2.83321	543582655	0.111347	22.0336
000419	2013	15.1988	3.81494e+09	0.520257	5.43583e+06	4.00516e+08	2.89037	543582655	0.113625	22.0622
000419	2014	15.2092	3.77962e+09	0.487812	5.43583e+06	4.20218e+08	2.94444	543582655	0.115901	22.0529
000419	2015	15.2096	3.84299e+09	0.487041	5.43583e+06	4.25664e+08	2.99573	543582655	0.116474	22.0695
000419	2016	15.2156	3.97759e+09	0.475139	5.43583e+06	4.30565e+08	3.04452	543582655	0.117221	22.1039
000419	2017	15.2228	4.15641e+09	0.470669	5.43583e+06	4.33097e+08	3.09104	543582655	0.120087	22.1479
000419	2018	15.228	4.9275e+09	0.394411	5.43583e+06	4.41294e+08	3.13549	543582655	0.125778	22.3181
000419	2019	15.2288	5.10194e+09	0.374371	5.43583e+06	4.44251e+08	3.17805	543582655	0.141308	22.3529
000419	2020	15.2348	5.33235e+09	0.348544	5.43583e+06	4.49477e+08	3.21888	543582655	0.183168	22.3971
000420	2000	15.2408	2.12312e+09	0.441467	3.78257e+06	5.2074e+07	2.07944	378257464	0.0265435	21.4762
000420	2001	15.2452	2.06508e+09	0.479734	3.78257e+06	5.83379e+07	2.19722	378257464	0.0345439	21.4484
000420	2002	15.2544	1.98122e+09	0.45786	3.78257e+06	6.28015e+07	2.30259	378257464	0.0353457	21.407
000420	2003	15.2544	2.07436e+09	0.45625	3.78257e+06	7.27699e+07	2.3979	378257464	0.0397599	21.4529
000420	2004	15.2636	2.106e+09	0.448152	3.78257e+06	7.79522e+07	2.48491	378257464	0.0433514	21.4681
000420	2005	15.2704	2.10524e+09	0.432248	3.78257e+06	8.31473e+07	2.56495	378257464	0.0450345	21.4677
000420	2006	15.2724	2.33731e+09	0.470935	3.78257e+06	8.85153e+07	2.63906	378257464	0.0599825	21.5723
000420	2007	15.2804	2.70209e+09	0.500251	3.78257e+06	9.50999e+07	2.70805	378257464	0.0601735	21.7173
000420	2008	15.2888	2.34967e+09	0.588252	3.78257e+06	9.57435e+07	2.77259	378257464	0.0603254	21.5775
000420	2009	15.2904	2.73079e+09	0.63713	3.78257e+06	9.91007e+07	2.83321	378257464	0.0656143	21.7279
000420	2010	15.2928	2.91626e+09	0.686778	3.78257e+06	9.93883e+07	2.89037	378257464	0.0724424	21.7936
000420	2011	15.2952	3.03594e+09	0.801884	3.78257e+06	9.9784e+07	2.94444	378257464	0.0750406	21.8338
000420	2013	15.3008	3.99861e+09	0.957023	3.78257e+06	1.07651e+08	3.04452	378257464	0.0763537	22.1092
000420	2014	15.304	3.30859e+09	0.692103	7.16603e+06	1.08279e+08	3.09104	716603328	0.0765369	21.9198
000420	2015	15.3088	2.65013e+09	0.632747	7.16603e+06	1.1016e+08	3.13549	716603328	0.0790175	21.6979
000420	2016	15.3336	4.6207e+09	0.417175	1.97071e+07	1.19292e+08	3.17805	1970706656	0.0802402	22.2538
000420	2017	15.3448	6.18013e+09	0.550183	1.97071e+07	1.21065e+08	3.21888	1970706656	0.0869608	22.5446
000420	2018	15.3464	7.14026e+09	0.591152	1.97071e+07	1.31977e+08	3.2581	1970706656	0.0946082	22.689
000420	2019	15.3472	8.47843e+09	0.643893	1.97071e+07	1.39997e+08	3.29584	1970706656	0.0952016	22.8608
000420	2020	15.348	8.68828e+09	0.641798	2.16831e+07	1.77347e+08	3.3322	2168311443	0.0962226	22.8852
000421	2000	15.3512	8.2467e+08	0.486699	1.97183e+06	1.4379e+07	2.19722	197183005	0.0154092	20.5305
000421	2001	15.36	9.46911e+08	0.553054	1.97183e+06	1.7092e+07	2.30259	197183005	0.0275599	20.6687
000421	2002	15.3628	8.52881e+08	0.489186	1.97183e+06	1.86099e+07	2.3979	197183005	0.0295381	20.5641
000421	2003	15.3732	1.10445e+09	0.546636	1.97183e+06	2.08318e+07	2.48491	197183005	0.0324924	20.8226
000421	2004	15.3752	1.47609e+09	0.621654	2.56338e+06	2.50794e+07	2.56495	256337906	0.0357793	21.1127
000421	2005	15.3864	2.34618e+09	0.825804	2.56338e+06	4.75461e+07	2.63906	256337906	0.0369824	21.5761
000421	2006	15.3872	2.36953e+09	0.769621	3.07605e+06	5.4123e+07	2.70805	307605487	0.0410581	21.586
000421	2007	15.3896	2.87769e+09	0.681201	3516841	6.44568e+07	2.77259	351684100	0.043366	21.7803
000421	2008	15.3932	2.97583e+09	0.66825	3516841	6.93851e+07	2.83321	351684100	0.0435641	21.8138
000421	2009	15.3952	2.68983e+09	0.635898	3516841	8.16982e+07	2.89037	351684100	0.0441498	21.7127
000421	2010	15.3956	2.97809e+09	0.636461	3516841	8.25574e+07	2.94444	351684100	0.0452717	21.8145
000421	2011	15.4012	2.92354e+09	0.621109	3516841	8.5397e+07	2.99573	351684100	0.0453716	21.7961
000421	2012	15.4068	2.59058e+09	0.54628	3516841	1.12488e+08	3.04452	351684100	0.0478651	21.6751
000421	2013	15.41	2.41293e+09	0.47894	3516841	1.28091e+08	3.09104	351684100	0.0485396	21.6041
000421	2014	15.414	2.30897e+09	0.387614	3516841	1.57237e+08	3.13549	351684100	0.0497162	21.5601
000421	2015	15.4156	6.68276e+09	0.474536	5.72647e+06	1.57485e+08	3.17805	572646934	0.0521918	22.6228
000421	2016	15.4188	7.04231e+09	0.491874	5.72647e+06	1.5916e+08	3.21888	572646934	0.0537751	22.6752
000421	2017	15.42	1.09201e+10	0.686656	5.72647e+06	1.62693e+08	3.2581	572646934	0.0579174	23.1139
000421	2018	15.4248	1.14342e+10	0.697497	5.72647e+06	1.63578e+08	3.29584	572646934	0.0613973	23.1599
000421	2019	15.4256	1.21302e+10	0.705187	5.72647e+06	1.86083e+08	3.3322	572646934	0.0728052	23.219
000421	2020	15.426	1.0995e+10	0.649452	5.72647e+06	1.885e+08	3.3673	572646934	0.161511	23.1207
000422	2000	15.428	1.03146e+09	0.387662	1.86963e+06	1.31858e+07	2.19722	186963035	0.0276895	20.7542
000422	2001	15.4292	1.45169e+09	0.406798	2.1388e+06	2.39062e+07	2.30259	213880370	0.0287291	21.096
000422	2002	15.4304	1.64254e+09	0.46863	2.1388e+06	4.14501e+07	2.3979	213880370	0.0298709	21.2195
000422	2003	15.4324	1.98504e+09	0.524016	2.1388e+06	42581725	2.48491	213880370	0.0299134	21.4089
000422	2004	15.4332	2.4326e+09	0.484156	2.46535e+06	6.57827e+07	2.56495	246535479	0.030651	21.6122
000422	2005	15.4368	3.24973e+09	0.515543	2.71189e+06	7.35997e+07	2.63906	271189026	0.0319201	21.9018
000422	2006	15.4412	5.39965e+09	0.6265	5.42378e+06	1.08442e+08	2.70805	542378052	0.0331441	22.4096
000422	2007	15.4448	8.78841e+09	0.68914	5.42378e+06	1.69281e+08	2.77259	542378052	0.0333562	22.8967
000422	2008	15.446	1.13069e+10	0.722692	5.42378e+06	2.55841e+08	2.83321	542378052	0.0334864	23.1487
000422	2009	15.4504	1.3516e+10	0.727806	5.42378e+06	2.90363e+08	2.89037	542378052	0.0342025	23.3271
000422	2010	15.4516	1.87458e+10	0.724969	5.42378e+06	3.94867e+08	2.94444	542378052	0.0358787	23.6542
000422	2011	15.4556	2.67794e+10	0.736392	5.42378e+06	4.919e+08	2.99573	542378052	0.036307	24.0109
000422	2012	15.4604	2.96485e+10	0.734845	8.97867e+06	5.26816e+08	3.04452	897866712	0.0388516	24.1127
000422	2013	15.4628	3.53549e+10	0.788887	8.97867e+06	5.57295e+08	3.09104	897866712	0.0403431	24.2887
000422	2014	15.4692	3.73746e+10	0.79884	8.97867e+06	5.7673e+08	3.13549	897866712	0.041645	24.3443
000422	2015	15.4712	3.99793e+10	0.798186	8.97867e+06	5.7805e+08	3.17805	897866712	0.0429527	24.4116
000422	2016	15.4744	3.9773e+10	0.828879	8.97867e+06	5.89843e+08	3.21888	897866712	0.0524541	24.4065
000422	2017	15.4796	3.25513e+10	0.951838	8.97867e+06	1.55316e+09	3.2581	897866712	0.129913	24.2061
000423	2000	15.4868	8.71023e+08	0.165298	2.09596e+06	4.30111e+07	2.07944	2.09596e+08	0.0494002	20.5852
000423	2001	15.4872	9.85913e+08	0.220619	2.72474e+06	4.55136e+07	2.19722	272474366	0.0746406	20.7091
000423	2002	15.5064	9.8228e+08	0.192346	2.72474e+06	4.95444e+07	2.30259	272474366	0.0776531	20.7054
000423	2003	15.5112	1.01942e+09	0.119486	2.72474e+06	5.58106e+07	2.3979	272474366	0.0780161	20.7425
000423	2004	15.5128	1.15318e+09	0.113971	4.08712e+06	7.16577e+07	2.48491	408711549	0.0784112	20.8658
000423	2005	15.52	1.2517e+09	0.161849	4.08712e+06	1.04042e+08	2.56495	408711549	0.0798589	20.9478
000423	2006	15.5236	1.41799e+09	0.208433	4.08712e+06	1.05815e+08	2.63906	408711549	0.0813049	21.0725
000423	2007	15.5284	1.6069e+09	0.214278	5.23764e+06	1.24518e+08	2.70805	523763614	0.0824113	21.1976
000423	2008	15.5312	1.89318e+09	0.234181	5.23764e+06	1.38942e+08	2.77259	523763614	0.0835525	21.3615
000423	2009	15.5416	3.11673e+09	0.210992	6.54022e+06	1.73715e+08	2.83321	654021537	0.0837239	21.8601
000423	2010	15.5468	3.59772e+09	0.2169	6.54022e+06	2.0726e+08	2.89037	654021537	0.0841225	22.0036
000423	2011	15.5492	4226349298	0.177752	6.54022e+06	2.30982e+08	2.94444	654021537	0.0893084	22.1646
000423	2012	15.5508	5.32566e+09	0.190484	6.54022e+06	2.94187e+08	2.99573	654021537	0.0901417	22.3958
000423	2013	15.5516	5.97972e+09	0.149746	6.54022e+06	333914210	3.04452	654021537	0.0926693	22.5116
000423	2014	15.5524	7.45993e+09	0.192	6.54022e+06	3.5869e+08	3.09104	654021537	0.0951528	22.7328
000423	2015	15.5584	8.60902e+09	0.177256	6.54022e+06	3.62514e+08	3.13549	654021537	0.0989505	22.8761
000423	2016	15.5624	9.94957e+09	0.157136	6.54022e+06	3.71512e+08	3.17805	654021537	0.0994337	23.0208
000423	2017	15.566	1.2376e+10	0.202369	6.54022e+06	3.93327e+08	3.21888	654021537	0.109262	23.239
000423	2018	15.5712	1.387e+10	0.183198	6.54022e+06	4.23183e+08	3.2581	654021537	0.110899	23.353
000423	2019	15.5768	1.16537e+10	0.139923	6.54022e+06	4.92838e+08	3.29584	654021537	0.115364	23.1789
000423	2020	15.5772	1.095e+10	0.107124	6.54022e+06	5.78074e+08	3.3322	654021537	0.122222	23.1166
000425	2000	15.5792	1.51077e+09	0.574906	3.52741e+06	1.01804e+08	2.07944	352740992	0.013852	21.1359
000425	2001	15.5808	2.16123e+09	0.544233	4955342	1.16585e+08	2.19722	495534200	0.0149185	21.4939
000425	2002	15.584	2.58839e+09	0.581754	4955342	1.16739e+08	2.30259	495534200	0.0176252	21.6743
000425	2003	15.5868	3.20612e+09	0.619032	5.45088e+06	1.50943e+08	2.3979	545087620	0.0311679	21.8883
000425	2004	15.5876	3.46555e+09	0.644346	5.45088e+06	1.77618e+08	2.48491	545087620	0.0398816	21.9661
000425	2005	15.5896	3.16402e+09	0.660507	5.45088e+06	1.83807e+08	2.56495	545087620	0.0424932	21.8751
000425	2006	15.5964	3.26819e+09	0.667893	5.45088e+06	1.8501e+08	2.63906	545087620	0.0525519	21.9075
000425	2007	15.6076	3.02325e+09	0.606849	5.45088e+06	2.33847e+08	2.70805	545087620	0.0529457	21.8296
000425	2008	15.6076	3.63823e+09	0.637826	5.45088e+06	2.37623e+08	2.77259	545087620	0.0547989	22.0148
000425	2009	15.6084	1.50722e+10	0.707521	8.67445e+06	7.82735e+08	2.83321	867444651	0.0552719	23.4361
000425	2010	15.6208	2.48011e+10	0.513903	1.03138e+07	8.82815e+08	2.89037	1031379077	0.0572142	23.9342
000425	2011	15.6232	3.47135e+10	0.563431	2.06276e+07	1.0246e+09	2.94444	2062758154	0.0620704	24.2704
000425	2012	15.6232	4.53589e+10	0.613681	2.06276e+07	1.07142e+09	2.99573	2062758154	0.0687355	24.5379
000425	2013	15.6244	4.90967e+10	0.598504	2.06276e+07	1.18428e+09	3.04452	2062758154	0.0710761	24.6171
000425	2014	15.6352	4.88505e+10	0.581602	2.21088e+07	1.31494e+09	3.09104	2210875770	0.0743645	24.612
000425	2015	15.6452	4.27079e+10	0.517557	7.08429e+07	1.41863e+09	3.13549	7084287702	0.0770416	24.4777
000425	2016	15.6468	4.39771e+10	0.534267	7.00773e+07	1.47152e+09	3.17805	7007727655	0.0772666	24.5069
000425	2017	15.6488	4.977e+10	0.516661	7.00773e+07	1.5025e+09	3.21888	7007727655	0.0804425	24.6307
000425	2018	15.6496	6.12499e+10	0.504644	7.83367e+07	1.77602e+09	3.2581	7833668430	0.0883381	24.8382
000425	2019	15.6512	7.72917e+10	0.564685	7.83367e+07	1.87482e+09	3.29584	7833668430	0.0889515	25.0709
000425	2020	15.6632	9.17972e+10	0.627759	7.83367e+07	2.16632e+09	3.3322	7833668430	0.0924072	25.2428
000426	2000	15.6696	1.06787e+09	0.305607	1844808	1.72963e+07	1.94591	184480800	0.080899	20.7889
000426	2001	15.67	1.62742e+09	0.377328	2.21839e+06	2.32782e+07	2.07944	221839464	0.0886167	21.2103
000426	2002	15.6704	2.14377e+09	0.487794	2.66207e+06	2.44517e+07	2.19722	266207356	0.0925954	21.4858
000426	2003	15.6704	3.43679e+09	0.64052	2.66207e+06	2.93254e+07	2.30259	266207356	0.0977204	21.9578
000426	2004	15.6716	3.1987e+09	0.583892	2.66207e+06	3.36079e+07	2.3979	266207356	0.0978944	21.886
000426	2005	15.6728	2.59948e+09	0.481003	2.66207e+06	3.79249e+07	2.48491	266207356	0.100133	21.6786
000426	2006	15.678	2.72288e+09	0.496874	3.4607e+06	4.00477e+07	2.56495	346069562	0.103451	21.725
000426	2007	15.6804	2.52863e+09	0.465867	3.80677e+06	4.61489e+07	2.63906	380676518	0.106535	21.6509
000426	2008	15.6808	2.38096e+09	0.488947	3.80677e+06	4.83142e+07	2.70805	380676518	0.116009	21.5908
000426	2009	15.682	1.66587e+09	0.287939	3.80677e+06	5.0212e+07	2.77259	380676518	0.123097	21.2336
000426	2010	15.6824	1.62583e+09	0.302007	3.80677e+06	5.75749e+07	2.83321	380676518	0.123571	21.2093
000426	2011	15.684	3.14084e+09	0.486809	3.9813e+06	6.96307e+07	2.89037	398129881	0.136742	21.8678
000426	2012	15.6928	3.32556e+09	0.487297	4.37943e+06	1.26349e+08	2.94444	437942869	0.142848	21.9249
000426	2013	15.6964	4.25785e+09	0.358713	5.96945e+06	158537385	2.99573	596944528	0.149029	22.172
000426	2014	15.7024	3.93294e+09	0.299452	5.96945e+06	1.67531e+08	3.04452	596944528	0.177252	22.0927
000426	2015	15.7076	4.07425e+09	0.337222	1.19389e+07	1.79425e+08	3.09104	1193889056	0.1823	22.128
000426	2016	15.7104	9.76278e+09	0.501488	1.8685e+07	2.00957e+08	3.13549	1868500557	0.2026	23.0018
000426	2017	15.714	9.33136e+09	0.423948	1.8685e+07	2.24941e+08	3.17805	1868500557	0.21625	22.9566
000426	2018	15.722	8.9335e+09	0.427777	1.8685e+07	2.3834e+08	3.21888	1868500557	0.232129	22.9131
000426	2019	15.726	9.26939e+09	0.420149	1.83719e+07	2.57818e+08	3.2581	1837192219	0.276086	22.95
000426	2020	15.7296	9.31534e+09	0.446472	1.83719e+07	2.59579e+08	3.29584	1837192219	0.2951	22.9549
000428	2000	15.7336	7.04438e+08	0.248461	1588000	5.16113e+07	1.79176	158800000	0.261741	20.3729
000428	2001	15.7348	1.03653e+09	0.365215	1728400	5.90503e+07	1.94591	172840000	0.267692	20.7591
000428	2002	15.7356	1.02848e+09	0.347226	1728400	9.5092e+07	2.07944	172840000	0.290237	20.7513
000428	2003	15.7396	1.15853e+09	0.414443	1728400	1.24905e+08	2.19722	172840000	0.291896	20.8704
000428	2004	15.7436	1.19618e+09	0.437666	1728400	1.48807e+08	2.30259	172840000	0.304663	20.9024
000428	2005	15.75	1.16261e+09	0.571158	1728400	1.58485e+08	2.3979	172840000	0.305195	20.8739
000428	2006	15.7508	1.48531e+09	0.606089	1728400	1.59532e+08	2.48491	172840000	0.306048	21.1189
000428	2007	15.7544	2.29507e+09	0.661628	3456800	2.13546e+08	2.56495	345680000	0.306631	21.554
000428	2008	15.7548	3.13565e+09	0.589695	3686800	2.75862e+08	2.63906	368680000	0.316245	21.8661
000428	2009	15.7556	3.91228e+09	0.626921	5530200	2.90368e+08	2.70805	553020000	0.32294	22.0874
000428	2010	15.7608	4.55985e+09	0.65925	5530200	3.70871e+08	2.77259	553020000	0.343981	22.2406
000428	2011	15.7608	5.51686e+09	0.68591	7189260	4.19236e+08	2.83321	718926000	0.349031	22.4311
000428	2012	15.7636	6.71199e+09	0.731865	7189260	4.79884e+08	2.89037	718926000	0.374754	22.6272
000428	2013	15.7684	8.04044e+09	0.76369	7189260	5.34443e+08	2.94444	718926000	0.376894	22.8078
000428	2014	15.7748	9.23077e+09	0.80305	7189260	5.77453e+08	2.99573	718926000	0.418307	22.9458
000428	2015	15.7832	9.52343e+09	0.642123	10189260	5.95045e+08	3.04452	1018926000	0.481241	22.977
000428	2016	15.7836	8.90883e+09	0.666576	10189260	6.06964e+08	3.09104	1018926000	0.522637	22.9103
000428	2017	15.7964	9.02757e+09	0.676985	10189260	6.20038e+08	3.13549	1018926000	0.563407	22.9235
000428	2018	15.7988	7.19645e+09	0.658974	10189260	6.24339e+08	3.17805	1018926000	0.570941	22.6969
000428	2019	15.8012	6.56765e+09	0.626011	10189260	6.33474e+08	3.21888	1018926000	0.592806	22.6054
000428	2020	15.8024	6.12258e+09	0.699642	10189260	6.67434e+08	3.2581	1018926000	0.602688	22.5352
000429	2000	15.8056	3.79109e+09	0.110432	8.38078e+06	3.31866e+07	2.07944	838078499	0.0538064	22.0559
000429	2001	15.8108	5.7752e+09	0.318345	1.25712e+07	50457259	2.19722	1257117748	0.0569772	22.4768
000429	2002	15.8116	6.14058e+09	0.345025	1.25712e+07	5.66848e+07	2.30259	1257117748	0.0613733	22.5382
000429	2003	15.8148	6.66342e+09	0.357272	1.25712e+07	6.48046e+07	2.3979	1257117748	0.0628473	22.6199
000429	2004	15.8156	6.83762e+09	0.357368	1.25712e+07	6.95758e+07	2.48491	1257117748	0.0671811	22.6457
000429	2005	15.8156	6.80108e+09	0.375266	1.25712e+07	7.78793e+07	2.56495	1257117748	0.0752629	22.6403
000429	2006	15.8172	6.67468e+09	0.344066	1.25712e+07	9.61018e+07	2.63906	1257117748	0.076015	22.6216
000429	2007	15.8176	5.80236e+09	0.348792	1.25712e+07	1.00426e+08	2.70805	1257117748	0.0770962	22.4815
000429	2008	15.8284	7.26379e+09	0.475639	1.25712e+07	1.11194e+08	2.77259	1257117748	0.0806799	22.7062
000429	2009	15.83	8.91518e+09	0.549822	1.25712e+07	1.20533e+08	2.83321	1257117748	0.0812912	22.911
000429	2010	15.836	1.05265e+10	0.544009	1.25712e+07	1.40659e+08	2.89037	1257117748	0.0863305	23.0772
000429	2011	15.8376	1.18024e+10	0.597053	1.25712e+07	1.4869e+08	2.94444	1257117748	0.107187	23.1916
000429	2012	15.8384	1.31546e+10	0.611355	1.25712e+07	1.66209e+08	2.99573	1257117748	0.107544	23.3
000429	2013	15.8484	1.26945e+10	0.601973	1.25712e+07	1.67805e+08	3.04452	1257117748	0.115326	23.2644
000429	2014	15.8584	1.25135e+10	0.530826	1.25712e+07	1.82847e+08	3.09104	1257117748	0.118685	23.2501
000429	2015	15.8616	1.21078e+10	0.493845	1.25712e+07	1.83392e+08	3.13549	1257117748	0.120266	23.2171
000429	2016	15.8668	1.60724e+10	0.449772	2.09081e+07	1.88817e+08	3.17805	2090806126	0.132164	23.5004
000429	2017	15.8896	1.65233e+10	0.427832	2.09081e+07	1.89586e+08	3.21888	2090806126	0.13279	23.528
000429	2018	15.8908	1.62959e+10	0.383508	2.09081e+07	1.8979e+08	3.2581	2090806126	0.137737	23.5142
000429	2019	15.9008	1.76745e+10	0.420036	2.09081e+07	1.92183e+08	3.29584	2090806126	0.137926	23.5954
000429	2020	15.916	1.97486e+10	0.481871	2.09081e+07	2.03945e+08	3.3322	2090806126	0.170764	23.7063
000430	2000	15.9192	3.8993e+08	0.709516	1836000	1.25929e+07	2.19722	183600000	0.0531605	19.7815
000430	2002	15.924	3.74046e+08	0.399676	1836000	1.88991e+07	2.3979	183600000	0.0915264	19.7399
000430	2003	15.9284	4.18891e+08	0.418291	1836000	2.58838e+07	2.48491	183600000	0.0948606	19.8531
000430	2004	15.9296	5.47893e+08	0.536366	1836000	3.6282e+07	2.56495	183600000	0.0979248	20.1216
000430	2005	15.9316	5.62739e+08	0.629682	1836000	4.11441e+07	2.63906	183600000	0.129612	20.1483
000430	2006	15.9408	5.55243e+08	0.848297	1836000	4.27654e+07	2.70805	183600000	0.164825	20.1349
000430	2012	15.944	5.13007e+08	0.255149	3.20835e+06	4.57925e+07	3.04452	320835149	0.171625	20.0558
000430	2013	15.9504	6.02772e+08	0.280697	3.20835e+06	4.73965e+07	3.09104	320835149	0.176966	20.2171
000430	2014	15.9508	6.84745e+08	0.272118	3.20835e+06	6.40195e+07	3.13549	320835149	0.17918	20.3446
000430	2015	15.9508	8.72799e+08	0.29778	3.20835e+06	7.159e+07	3.17805	320835149	0.205581	20.5872
000430	2016	15.956	2.04417e+09	0.667676	3.20835e+06	7.18846e+07	3.21888	320835149	0.229774	21.4383
000430	2017	15.9568	2.33621e+09	0.331729	4.04818e+06	7.52563e+07	3.2581	404817686	0.255116	21.5718
000430	2018	15.9584	2.49598e+09	0.36453	4.04818e+06	7.67539e+07	3.29584	404817686	0.288437	21.6379
000430	2019	15.9612	2.66803e+09	0.399074	4.04818e+06	8.0388e+07	3.3322	404817686	0.423117	21.7046
000430	2020	15.962	2.79561e+09	0.459123	4.04818e+06	9.84862e+07	3.3673	404817686	2.1208	21.7513
000488	2000	15.98	5.38426e+09	0.36173	4.53398e+06	1.14211e+08	2.07944	453397931	0.0333616	22.4067
000488	2001	15.988	7.39213e+09	0.471052	4.98738e+06	1.731e+08	2.19722	498737724	0.0335174	22.7237
000488	2002	15.9896	8.68992e+09	0.502472	4.98738e+06	3.02668e+08	2.30259	498737724	0.0350036	22.8854
000488	2003	15.9944	1.02309e+10	0.482111	8.97728e+06	3.36263e+08	2.3979	897727903	0.0361371	23.0487
000488	2004	15.9956	1.58503e+10	0.583441	8.97728e+06	3.43207e+08	2.48491	897727903	0.0373321	23.4865
000488	2005	16.0124	1.79694e+10	0.599854	1.35354e+07	4.95439e+08	2.56495	1353539920	0.0461213	23.6119
000488	2006	16.0132	2.0548e+10	0.622853	1.36567e+07	5.30821e+08	2.63906	1365670155	0.0473616	23.746
000488	2007	16.0244	2.20111e+10	0.519308	1.70635e+07	5.44881e+08	2.70805	1706345941	0.0475983	23.8148
000488	2008	16.0256	2.62995e+10	0.466842	2.06205e+07	5.61195e+08	2.77259	2062045941	0.0487988	23.9928
000488	2009	16.0268	2.82131e+10	0.477652	2.06205e+07	7.26352e+08	2.83321	2062045941	0.0506384	24.0631
000488	2010	16.0272	3.50771e+10	0.564953	2.06205e+07	8.71138e+08	2.89037	2062045941	0.0509588	24.2808
000488	2011	16.0288	4.56308e+10	0.671543	2.06205e+07	9.67841e+08	2.94444	2062045941	0.0561818	24.5438
000488	2012	16.0312	4.77254e+10	0.699418	2.06205e+07	1.01449e+09	2.99573	2062045941	0.0571627	24.5887
000488	2013	16.0328	4.75219e+10	0.691966	1.97547e+07	1.02542e+09	3.04452	1975471967	0.058792	24.5845
000488	2014	16.0372	5.6822e+10	0.747491	1.93641e+07	1.11025e+09	3.09104	1936405467	0.0589798	24.7632
000488	2015	16.0432	7.79617e+10	0.778623	1.93641e+07	1.13473e+09	3.13549	1936405467	0.0607561	25.0795
000488	2016	16.0544	8.22854e+10	0.725773	1.93641e+07	1.16054e+09	3.17805	1936405467	0.0638748	25.1335
000488	2017	16.0552	1.05625e+11	0.713381	1.93641e+07	1198704556	3.21888	1936405467	0.0647849	25.3832
000488	2018	16.058	1.05319e+11	0.754349	29046082	1.38465e+09	3.2581	2904608200	0.0679425	25.3803
000488	2019	16.0604	9.79589e+10	0.731114	29046082	1.44146e+09	3.29584	2904608200	0.0685721	25.3078
000488	2020	16.0696	9.15755e+10	0.718262	29842082	1.90937e+09	3.3322	2984208200	0.071959	25.2404
000498	2000	16.07	1.53283e+09	0.527328	3900000	3.71109e+07	2.07944	390000000	0.0224804	21.1504
000498	2001	16.0792	1.58952e+09	0.673894	3900000	3.92071e+07	2.19722	390000000	0.0230444	21.1867
000498	2002	16.0804	1.68388e+09	0.742359	3900000	4.92094e+07	2.30259	390000000	0.0269595	21.2444
000498	2004	16.0824	2.16929e+09	0.754045	3900000	5.29976e+07	2.48491	390000000	0.035013	21.4977
000498	2005	16.0828	2.11063e+09	0.810241	3900000	5.34581e+07	2.56495	390000000	0.042224	21.4703
000498	2006	16.0896	1.54735e+09	0.962082	3900000	2.99314e+08	2.63906	390000000	0.0437451	21.1598
000498	2013	16.09	9.42008e+09	0.755201	1.71167e+07	3.02381e+08	3.04452	1.71167e+09	0.0442098	22.9661
000498	2014	16.0916	1.00261e+10	0.735114	1.71167e+07	3.04904e+08	3.09104	1.71167e+09	0.0478503	23.0285
000498	2015	16.092	1.04159e+10	0.708156	1.71167e+07	3.57945e+08	3.13549	1.71167e+09	0.048249	23.0666
000498	2016	16.0932	1.50432e+10	0.769289	1.71167e+07	3.89868e+08	3.17805	1.71167e+09	0.0599691	23.4342
000498	2017	16.0968	1.76268e+10	0.769372	1.71167e+07	3.98148e+08	3.21888	1.71167e+09	0.0627676	23.5927
000498	2018	16.0972	2.38915e+10	0.733793	1.71167e+07	4.33626e+08	3.2581	1.71167e+09	0.065616	23.8968
000498	2019	16.0992	3.20612e+10	0.742626	1.71167e+07	5.22906e+08	3.29584	1.71167e+09	0.0683016	24.1909
000498	2020	16.1036	5.50809e+10	0.765899	2.14849e+07	7.93587e+08	3.3322	2.14849e+09	0.639384	24.7321
000501	2000	16.104	3.24872e+09	0.576942	5.07249e+06	9.98082e+07	2.19722	507248590	0.0142408	21.9015
000501	2001	16.1052	3.27897e+09	0.644107	5.07249e+06	1.23884e+08	2.30259	507248590	0.0143197	21.9108
000501	2002	16.1076	3.52401e+09	0.667298	5.07249e+06	1.61901e+08	2.3979	507248590	0.0151263	21.9829
000501	2003	16.108	3.59698e+09	0.685305	5.07249e+06	1.83856e+08	2.48491	507248590	0.0155429	22.0034
000501	2004	16.1084	3.28635e+09	0.703333	5.07249e+06	2.08966e+08	2.56495	507248590	0.0156067	21.913
000501	2005	16.1116	3.2744e+09	0.68234	5.07249e+06	2.25736e+08	2.63906	507248590	0.0169878	21.9094
000501	2006	16.1128	3.39992e+09	0.686956	5.07249e+06	2.27079e+08	2.70805	507248590	0.0171225	21.947
000501	2007	16.1148	4.28099e+09	0.697551	5.07249e+06	2.52142e+08	2.77259	507248590	0.0171396	22.1775
000501	2008	16.1152	5.17813e+09	0.70319	5.07249e+06	2.55406e+08	2.83321	507248590	0.0174485	22.3677
000501	2009	16.1156	5848973236	0.734018	5.07249e+06	2.59502e+08	2.89037	507248590	0.0178327	22.4895
000501	2010	16.1352	7.45744e+09	0.751975	5.07249e+06	2.61774e+08	2.94444	507248590	0.0186862	22.7325
000501	2011	16.1416	9.695e+09	0.769568	5.07249e+06	2.67579e+08	2.99573	507248590	0.018842	22.9949
000501	2012	16.1468	1.10386e+10	0.760921	5.07249e+06	2.77114e+08	3.04452	507248590	0.0203967	23.1247
000501	2013	16.1556	1.26344e+10	0.752536	5.07249e+06	2.90612e+08	3.09104	507248590	0.0295487	23.2597
000501	2014	16.1576	1.56508e+10	0.759467	5.07249e+06	2.93836e+08	3.13549	507248590	0.103884	23.4738
000501	2015	16.16	1.77533e+10	0.767476	5.29026e+06	2.97689e+08	3.17805	529025590	0.107865	23.5998
000501	2016	16.1612	1.77906e+10	0.659722	5.91834e+06	3.19149e+08	3.21888	591834370	0.116514	23.6019
000501	2017	16.1632	1.80199e+10	0.601672	7.68993e+06	4.23178e+08	3.2581	768992731	0.124742	23.6147
000501	2018	16.1652	2.28867e+10	0.639567	7.68993e+06	4.52608e+08	3.29584	768992731	0.128751	23.8538
000501	2019	16.174	2.35951e+10	0.596956	7.68993e+06	5.37685e+08	3.3322	768992731	0.130591	23.8843
000501	2020	16.1804	2.28022e+10	0.565163	7.68993e+06	5.71333e+08	3.3673	768992731	0.1399	23.8501
000502	2001	14.1614	3.52015e+08	0.475878	1.55669e+06	1.2205e+07	2.3979	155668513	0.0429754	19.6792
000502	2002	14.1722	3.63761e+08	0.476069	1.55669e+06	1.45027e+07	2.48491	155668513	0.0523629	19.712
000502	2003	14.1775	4.75752e+08	0.468417	1.55669e+06	1.52769e+07	2.56495	155668513	0.0585434	19.9804
000502	2004	14.1806	5.40334e+08	0.447515	1.55669e+06	1.57649e+07	2.63906	155668513	0.0732848	20.1077
000502	2005	14.1809	5.36637e+08	0.466503	1.55669e+06	1.60971e+07	2.70805	155668513	0.0788675	20.1008
000502	2006	14.1831	6.47228e+08	0.582078	1.55669e+06	1.69349e+07	2.77259	155668513	0.0903441	20.2882
000502	2007	14.1834	7.2735e+08	0.621712	1.8482e+06	1.87435e+07	2.83321	184819607	0.0996443	20.4049
000502	2008	14.1901	7.98936e+08	0.606376	1.8482e+06	1.90339e+07	2.89037	184819607	0.113139	20.4988
000502	2009	14.1939	5.65138e+08	0.382128	1.8482e+06	1.93173e+07	2.94444	184819607	0.249777	20.1526
000502	2010	14.196	8.17823e+08	0.717066	1.8482e+06	2.04481e+07	2.99573	184819607	0.265382	20.5222
000502	2011	14.1981	4.51942e+08	0.406705	1.8482e+06	2.81902e+07	3.04452	184819607	0.543275	19.9291
000502	2012	14.1985	3.00139e+08	0.212002	1.8482e+06	2.98492e+07	3.09104	184819607	0.578548	19.5198
000502	2013	14.1999	3.09702e+08	0.210434	1.8482e+06	3.00852e+07	3.13549	184819607	0.629559	19.5511
000502	2014	14.2058	2.70708e+08	0.167579	1.8482e+06	3.62118e+07	3.17805	184819607	1.03776	19.4166
000502	2015	14.2058	4.04699e+08	0.475371	1.8482e+06	3.84048e+07	3.21888	184819607	1.38724	19.8187
000502	2016	14.2104	6.22772e+08	0.596444	1.8482e+06	4.21826e+07	3.2581	184819607	1.51024	20.2497
000502	2017	14.2146	5.1808e+08	0.715851	1.8482e+06	4.48234e+07	3.29584	184819607	1.91044	20.0656
000502	2018	14.2177	4.16494e+08	0.472495	1.8482e+06	4.58145e+07	3.3322	184819607	2.02958	19.8474
000502	2019	14.2191	2.46872e+08	0.149953	1.8482e+06	7.64969e+07	3.3673	184819607	2.20537	19.3244
000502	2020	14.2226	2.31581e+08	0.175108	1.8482e+06	7.94822e+07	3.4012	184819607	3.46746	19.2604
000503	2000	14.2237	9.67104e+08	0.476215	3.42287e+06	2.5737e+07	2.30259	342287194	0.060861	20.6898
000503	2001	14.2264	9.36815e+08	0.504821	3.42287e+06	3.17209e+07	2.3979	342287194	0.0933925	20.658
000503	2002	14.2286	1.02602e+09	0.446195	3.42287e+06	4.99423e+07	2.48491	342287194	0.145978	20.749
000503	2003	14.2317	1.53991e+09	0.291411	3.74509e+06	8.13124e+07	2.56495	374509252	0.20847	21.155
000503	2004	14.2359	1.8182e+09	0.20476	7.49019e+06	1.00411e+08	2.63906	749018504	0.311509	21.3211
000503	2005	14.2394	1.81983e+09	0.212038	7.49019e+06	1.01288e+08	2.70805	749018504	0.491915	21.322
000503	2006	14.2464	1.76945e+09	0.202241	7.49019e+06	1.0837e+08	2.77259	749018504	0.493306	21.2939
000503	2007	14.2516	1.64064e+09	0.167579	7.49019e+06	1.14326e+08	2.83321	749018504	0.51429	21.2183
000503	2008	14.2597	1.6322e+09	0.192152	7.49019e+06	115565194	2.89037	749018504	0.520435	21.2132
000503	2009	14.2629	1.62395e+09	0.192789	7.49019e+06	1.16791e+08	2.94444	749018504	0.522589	21.2081
000503	2010	14.2632	1.55477e+09	0.166907	7.49019e+06	1.16813e+08	2.99573	749018504	0.590059	21.1646
000503	2011	14.2723	1.41966e+09	0.111885	8.98822e+06	1.20165e+08	3.04452	898822204	0.590547	21.0737
000503	2012	14.273	1.47847e+09	0.128211	8.98822e+06	1.20197e+08	3.09104	898822204	0.616005	21.1143
000503	2013	14.2761	1.42804e+09	0.109044	8.98822e+06	1.2291e+08	3.13549	898822204	0.670015	21.0796
000503	2014	14.2811	1.43494e+09	0.0743834	8.98822e+06	1.40143e+08	3.17805	898822204	0.702033	21.0844
000503	2015	14.2811	1.48182e+09	0.0687405	8.98822e+06	1.4047e+08	3.21888	898822204	0.712604	21.1165
000503	2016	14.2821	1.49227e+09	0.0530016	8.98822e+06	1.41407e+08	3.2581	898822204	0.724716	21.1236
000503	2017	14.2835	1.44856e+09	0.0384133	8.98822e+06	154516416	3.29584	898822204	0.795277	21.0938
000503	2018	14.2874	1.28035e+09	0.048998	8.98822e+06	1.60427e+08	3.3322	898822204	0.88956	20.9704
000503	2019	14.2887	1.30521e+09	0.0595511	8.98822e+06	1.66961e+08	3.3673	898822204	0.907426	20.9896
000503	2020	14.2895	1.29682e+09	0.256475	8.98822e+06	1.71774e+08	3.4012	898822204	1.25887	20.9832
000504	2001	14.2936	6.00983e+08	0.463729	3.11574e+06	1.87741e+07	2.3979	311573902	0.102537	20.2141
000504	2002	14.2978	6.20072e+08	0.375398	3.11574e+06	3.21034e+07	2.48491	311573901	0.155082	20.2453
000504	2003	14.2996	5.95751e+08	0.289132	3.11574e+06	3.26386e+07	2.56495	311573901	0.155107	20.2053
000504	2004	14.3056	6.03885e+08	0.265	3.11574e+06	3.39546e+07	2.63906	311573901	0.162585	20.2189
000504	2005	14.3063	6.48023e+08	0.311972	3.11574e+06	3.51997e+07	2.70805	311573901	0.173699	20.2894
000504	2006	14.3097	6.37478e+08	0.303857	3.11574e+06	3.53551e+07	2.77259	311573901	0.178328	20.273
000504	2007	14.3147	6.81311e+08	0.340976	3.11574e+06	3.75437e+07	2.83321	311573901	0.181304	20.3395
000504	2008	14.3265	5.36523e+08	0.481551	3.11574e+06	3.82955e+07	2.89037	311573901	0.190424	20.1006
000504	2009	14.3314	4.12425e+08	0.649683	3.11574e+06	3.9676e+07	2.94444	311573901	0.200892	19.8376
000504	2015	14.3342	1.22757e+08	1.11816	3.11574e+06	4.24554e+07	3.21888	311573901	0.401498	18.6257
000504	2017	14.336	4.04776e+08	0.682708	3.11574e+06	4.44573e+07	3.29584	311573901	0.557087	19.8188
000504	2018	14.3377	3.42706e+08	0.685587	3.11574e+06	4.52376e+07	3.3322	311573901	1.40375	19.6524
000505	2000	14.3388	8.04014e+08	0.4228	3776508	1.9843e+07	2.56495	377650800	0.0205381	20.5051
000505	2001	14.3448	7.16629e+08	0.442334	3776508	2.78247e+07	2.63906	377650800	0.0236314	20.3901
000505	2002	14.3476	6.63838e+08	0.617135	3776508	3.63029e+07	2.70805	377650800	0.025666	20.3135
000505	2007	14.3489	9.39167e+08	0.776203	4.26745e+06	4.92791e+07	2.99573	426745404	0.0298504	20.6605
000505	2008	14.3538	9.75123e+08	0.866267	4.26745e+06	8.04328e+07	3.04452	426745404	0.181013	20.6981
000505	2014	14.3605	1.64544e+09	0.988419	4.26745e+06	9.47188e+07	3.29584	426745404	0.354661	21.2213
000505	2015	14.3637	1.71444e+09	1.13602	4.26745e+06	1.08926e+08	3.3322	426745404	0.395862	21.2624
000505	2017	14.3668	6.08238e+09	0.572467	6.8579e+06	1.75825e+08	3.4012	685790364	0.455941	22.5287
000505	2018	14.3794	4.91715e+09	0.422619	6.8579e+06	1.79539e+08	3.43399	685790364	0.484116	22.316
000505	2019	14.3832	5.23127e+09	0.428227	6.8579e+06	1.90162e+08	3.46574	685790364	0.533161	22.3779
000505	2020	14.391	5.6955e+09	0.455856	7.2695e+06	2.36344e+08	3.49651	726950251	0.883792	22.4629
000506	2001	14.3934	6.95118e+08	0.518193	2.49102e+06	2.54742e+07	2.63906	249101743	0.037012	20.3596
000506	2002	14.3972	6.82986e+08	0.548006	2.49102e+06	3.06121e+07	2.70805	249101743	0.0567943	20.342
000506	2003	14.3979	8.68566e+08	0.518571	2.49102e+06	3.07595e+07	2.77259	249101743	0.072322	20.5824
000506	2004	14.4032	9.48323e+08	0.542706	2.49102e+06	4.42891e+07	2.83321	249101743	0.0737627	20.6702
000506	2005	14.406	7.8843e+08	0.641062	2.49102e+06	4.89777e+07	2.89037	249101743	0.0764683	20.4856
000506	2010	14.4095	5.49924e+09	0.822343	7.74181e+06	6.56101e+07	3.13549	774181468	0.081034	22.4279
000506	2011	14.4165	5.9959e+09	0.786778	7.74181e+06	7.53704e+07	3.17805	774181468	0.0826125	22.5143
000506	2012	14.4259	5.14784e+09	0.692001	7.74181e+06	7.67425e+07	3.21888	774181468	0.0849772	22.3618
000506	2013	14.4315	3.38435e+09	0.450567	9.29018e+06	7.76602e+07	3.2581	929017761	0.125778	21.9424
000506	2014	14.4351	3.16949e+09	0.515011	9.29018e+06	7.89714e+07	3.29584	929017761	0.131842	21.8768
000506	2015	14.4389	3.24035e+09	0.524292	9.29018e+06	7.93924e+07	3.3322	929017761	0.154044	21.8989
000506	2016	14.4442	3.22891e+09	0.511496	9.29018e+06	8.63133e+07	3.3673	929017761	0.156428	21.8954
000506	2017	14.4442	2.54738e+09	0.57663	9.29018e+06	1.01397e+08	3.4012	929017761	0.180547	21.6583
000506	2018	14.4445	2.53276e+09	0.559942	9.29018e+06	1.02149e+08	3.43399	929017761	0.234717	21.6526
000506	2019	14.4539	2.62188e+09	0.582766	9.29018e+06	1.06125e+08	3.46574	929017761	0.36482	21.6872
000506	2020	14.4557	2.32313e+09	0.753075	9.29018e+06	1.30298e+08	3.49651	929017761	1.57236	21.5662
000507	2000	14.4676	1.13373e+09	0.17737	3.44997e+06	2.75352e+07	2.48491	344997420	0.0366902	20.8488
000507	2001	14.4715	1.30654e+09	0.262669	3.44997e+06	2.81242e+07	2.56495	344997420	0.0554203	20.9906
000507	2002	14.4715	1.13071e+09	0.132254	3.44997e+06	3.51266e+07	2.63906	344997420	0.0574688	20.8461
000507	2003	14.4718	1.15362e+09	0.133638	3.44997e+06	3.53018e+07	2.70805	344997420	0.0579229	20.8662
000507	2004	14.4721	1.16245e+09	0.112114	3.44997e+06	4.24397e+07	2.77259	344997420	0.0648513	20.8738
000507	2005	14.4749	1.21091e+09	0.133397	3.44997e+06	4.41531e+07	2.83321	344997420	0.0690208	20.9146
000507	2006	14.4774	2.33712e+09	0.504923	3.44997e+06	4.86999e+07	2.89037	344997420	0.0732009	21.5722
000507	2007	14.4847	2.60146e+09	0.557693	3.44997e+06	5.82543e+07	2.94444	344997420	0.0732161	21.6793
000507	2008	14.4879	1.74368e+09	0.328355	3.44997e+06	5.84587e+07	2.99573	344997420	0.0754455	21.2793
000507	2009	14.4931	1.72492e+09	0.269815	3.44997e+06	6.25072e+07	3.04452	344997420	0.0900786	21.2684
000507	2010	14.4931	1.81724e+09	0.218068	3.44997e+06	6.89892e+07	3.09104	344997420	0.107483	21.3206
000507	2011	14.4942	3.41578e+09	0.476831	3.44997e+06	7.34025e+07	3.13549	344997420	0.131377	21.9517
000507	2012	14.4966	3.53829e+09	0.4375	6.20995e+06	9.74079e+07	3.17805	620995356	0.152921	21.9869
000507	2013	14.497	3.93113e+09	0.354787	7.89541e+06	1.00068e+08	3.21888	789540919	0.161642	22.0922
000507	2014	14.5085	5.36026e+09	0.50672	7.89541e+06	1.18546e+08	3.2581	789540919	0.163982	22.4023
000507	2015	14.5113	5.47445e+09	0.488875	7.89541e+06	1.31871e+08	3.29584	789540919	0.18583	22.4234
000507	2016	14.5121	5.72102e+09	0.490038	7.89541e+06	1.362e+08	3.3322	789540919	0.218214	22.4674
000507	2017	14.5121	5.9152e+09	0.477613	7.89541e+06	1.39606e+08	3.3673	789540919	0.268595	22.5008
000507	2018	14.5141	6.83868e+09	0.522906	7.89541e+06	1.69584e+08	3.4012	789540919	0.282422	22.6459
000507	2019	14.5152	9.25091e+09	0.38872	9.30425e+06	1.92409e+08	3.43399	930424895	0.316811	22.948
000507	2020	14.5159	1.34873e+10	0.56503	9.30425e+06	2.0317e+08	3.46574	930424895	0.40402	23.325
000509	2000	14.5173	6.86735e+08	0.45131	2.15185e+06	2.16517e+07	2.3979	215185212	0.0166038	20.3475
000509	2001	14.5264	1.16099e+09	0.366666	2.5001e+06	2.90692e+07	2.48491	250009885	0.0361377	20.8725
000509	2002	14.5317	8.36129e+08	0.470986	2.5001e+06	3.11582e+07	2.56495	250009885	0.100063	20.5443
000509	2003	14.5358	1.08067e+09	0.626514	2.5001e+06	3.71131e+07	2.63906	250009885	0.128769	20.8008
000509	2004	14.5411	1.02726e+09	0.641032	2.5001e+06	3.72073e+07	2.70805	250009885	0.130423	20.7502
000509	2005	14.5425	8.59391e+08	0.838197	2.5001e+06	4.36942e+07	2.77259	250009885	0.217413	20.5717
000509	2014	14.5474	6.2658e+08	0.980329	8.25483e+06	5.0302e+07	3.21888	825483117	0.270854	20.2558
000509	2015	14.5477	5.67827e+08	0.941537	8.25483e+06	6.13691e+07	3.2581	825483117	0.284454	20.1573
000509	2016	14.5509	3.41522e+08	0.934028	8.25483e+06	6.27942e+07	3.29584	825483117	0.414551	19.6489
000509	2017	14.5516	3.04741e+08	0.888114	8.25483e+06	7.47862e+07	3.3322	825483117	0.433401	19.535
000509	2018	14.5516	2.06944e+08	0.926764	8.25483e+06	1.35776e+08	3.3673	825483117	0.948642	19.148
000509	2019	14.5575	1.56866e+08	1.61844	8.25483e+06	1.35961e+08	3.4012	825483117	0.961823	18.8709
000510	2000	14.5614	1.00145e+09	0.415514	2.92876e+06	3.28585e+07	2.48491	292876084	0.0316081	20.7247
000510	2001	14.5628	1.72727e+09	0.583883	4.68602e+06	3.61576e+07	2.56495	468601734	0.0377392	21.2698
000510	2002	14.5688	2.36345e+09	0.629814	4.68602e+06	6.52734e+07	2.63906	468601734	0.0440162	21.5834
000510	2003	14.5698	2.77164e+09	0.64426	6.09182e+06	6.98365e+07	2.70805	609182254	0.0461527	21.7427
000510	2004	14.5807	3.09201e+09	0.636931	6.09182e+06	8.61946e+07	2.77259	609182254	0.0489293	21.8521
000510	2005	14.582	3.21522e+09	0.657807	6.09182e+06	9.87458e+07	2.83321	609182254	0.0489935	21.8912
000510	2006	14.5862	2725853394	0.570286	6.09182e+06	1.13876e+08	2.89037	609182254	0.0549472	21.726
000510	2007	14.5936	2.74511e+09	0.554548	6.09182e+06	1.15218e+08	2.94444	609182254	0.0563174	21.7331
000510	2008	14.5964	2.67095e+09	0.578799	6.09182e+06	1.22359e+08	2.99573	609182254	0.0570343	21.7057
000510	2009	14.6002	2.80704e+09	0.589261	6.09182e+06	1.23597e+08	3.04452	609182254	0.0643019	21.7554
000510	2010	14.6086	2.41933e+09	0.513404	6.09182e+06	1.2473e+08	3.09104	609182254	0.0647271	21.6068
000510	2011	14.6101	2.35408e+09	0.524906	6.09182e+06	126292778	3.13549	609182254	0.0686411	21.5794
000510	2012	14.615	2.30127e+09	0.509003	6.09182e+06	1.29477e+08	3.17805	609182254	0.0693593	21.5567
000510	2013	14.6251	1.84215e+09	0.48871	6.09182e+06	1.32832e+08	3.21888	609182254	0.072	21.3342
000510	2014	14.6261	1.80377e+09	0.559173	6.09182e+06	1.37662e+08	3.2581	609182254	0.0780174	21.3131
000510	2016	14.6279	1.32171e+09	0.35885	6.09182e+06	1.41942e+08	3.3322	609182254	0.0781902	21.0022
000510	2017	14.6296	1.50077e+09	0.416092	6.09182e+06	1.60358e+08	3.3673	609182254	0.0818602	21.1292
000510	2018	14.6395	1.48447e+09	0.35626	6.09182e+06	1.69401e+08	3.4012	609182254	0.0843965	21.1183
000510	2019	14.6433	1.6105e+09	0.347894	6.09182e+06	1.80927e+08	3.43399	609182254	0.0927918	21.1998
000510	2020	14.644	1.81642e+09	0.39717	6.09182e+06	2.25376e+08	3.46574	609182254	0.10212	21.3201
000513	2000	14.644	1.58829e+09	0.365951	3.06035e+06	1.49276e+08	2.19722	306035482	0.0616631	21.1859
000513	2001	14.6475	1.67619e+09	0.381443	3.06035e+06	1.72191e+08	2.30259	306035482	0.063143	21.2398
000513	2002	14.6482	1.85644e+09	0.391638	3.06035e+06	1.94614e+08	2.3979	306035482	0.0670609	21.3419
000513	2003	14.6496	2.12925e+09	0.448371	3.06035e+06	1.96794e+08	2.48491	306035482	0.0837848	21.479
000513	2004	14.6503	2.20189e+09	0.467764	3.06035e+06	1.97767e+08	2.56495	306035482	0.0890146	21.5126
000513	2005	14.6507	2.16364e+09	0.427613	3.06035e+06	2.13292e+08	2.63906	306035482	0.0911944	21.4951
000513	2006	14.6552	2.4584e+09	0.439259	3.06035e+06	2.30855e+08	2.70805	306035482	0.0915793	21.6228
000513	2007	14.6556	2.94572e+09	0.32413	3.06035e+06	2.35114e+08	2.77259	306035482	0.0940999	21.8036
000513	2008	14.6559	2.92381e+09	0.372558	3.06035e+06	2.36727e+08	2.83321	306035482	0.0946792	21.7962
000513	2009	14.6559	3.12438e+09	0.287711	2.95722e+06	2.38241e+08	2.89037	295721852	0.0946974	21.8625
000513	2010	14.6604	3.66199e+09	0.279313	2.95722e+06	2.6589e+08	2.94444	295721852	0.0960669	22.0213
000513	2011	14.6622	4.60291e+09	0.345714	2.95722e+06	2.9763e+08	2.99573	295721852	0.0975127	22.25
000513	2012	14.6632	5.63375e+09	0.435524	2.95722e+06	3.51031e+08	3.04452	295721852	0.10948	22.452
000513	2013	14.6636	6.56601e+09	0.451033	2.95722e+06	4.37293e+08	3.09104	295721852	0.111329	22.6052
000513	2014	14.6639	7.30261e+09	0.440964	2.95722e+06	4.64523e+08	3.13549	295721852	0.122904	22.7115
000513	2015	14.6692	8.07754e+09	0.404534	3.9689e+06	5.46375e+08	3.17805	396889547	0.123364	22.8124
000513	2016	14.6709	1.05293e+10	0.325153	4.2573e+06	6.06302e+08	3.21888	425730126	0.126661	23.0774
000513	2017	14.6821	1.58977e+10	0.293382	5.53231e+06	6.29346e+08	3.2581	553231369	0.12976	23.4894
000513	2018	14.6825	1.74373e+10	0.326166	7.1905e+06	6.6429e+08	3.29584	719050240	0.137184	23.5819
000513	2019	14.6843	1.79765e+10	0.317149	9.34763e+06	7.24603e+08	3.3322	934762675	0.146506	23.6123
000513	2020	14.6853	2.05908e+10	0.337565	9.44835e+06	9.33972e+08	3.3673	944835396	0.152879	23.7481
000514	2000	14.6913	4.97659e+08	0.634041	1.17543e+06	1.59322e+07	2.19722	117542880	0.0943347	20.0254
000514	2001	14.6948	3.36242e+08	0.915792	1.17543e+06	1.00548e+06	2.30259	117542880	0.0149333	19.6333
000514	2003	14.6972	5.43518e+08	0.736466	1.17543e+06	1.17147e+07	2.48491	117542880	0.0330244	20.1136
000514	2004	14.6979	3.60503e+08	0.517111	1.17543e+06	1.41264e+07	2.56495	117542880	0.0349874	19.703
000514	2005	14.6986	1.02487e+09	0.729316	1.76314e+06	1.85155e+07	2.63906	176314320	0.0378224	20.7478
000514	2006	14.7018	9.63108e+08	0.708864	1.76314e+06	2.02532e+07	2.70805	176314320	0.0426735	20.6857
000514	2007	14.707	2.6629e+09	0.291571	4.87644e+06	2.36414e+07	2.77259	487644320	0.0446034	21.7027
000514	2008	14.7074	3.08285e+09	0.316078	6.33938e+06	2.75714e+07	2.83321	633937616	0.0481033	21.8491
000514	2009	14.7081	3.4908e+09	0.364112	6.33938e+06	3.33768e+07	2.89037	633937616	0.0556863	21.9734
000514	2010	14.7112	4.6052e+09	0.467011	6.97331e+06	3.53733e+07	2.94444	697331377	0.0627307	22.2505
000514	2011	14.7123	5.25359e+09	0.456428	6.97331e+06	3.64167e+07	2.99573	697331377	0.0651591	22.3822
000514	2012	14.7172	6.76637e+09	0.551443	7.67065e+06	4.19104e+07	3.04452	767064514	0.0655014	22.6352
000514	2013	14.7178	7.65796e+09	0.589756	8.43771e+06	4.33147e+07	3.09104	843770965	0.0666979	22.759
000514	2014	14.7221	7.789e+09	0.565628	8.43771e+06	4.67367e+07	3.13549	843770965	0.0671628	22.776
000514	2015	14.7238	7.35816e+09	0.547649	8.43771e+06	4.82063e+07	3.17805	843770965	0.0855429	22.7191
000514	2016	14.7241	6.58203e+09	0.489082	8.43771e+06	5.83938e+07	3.21888	843770965	0.129368	22.6076
000514	2017	14.7301	6.30715e+09	0.451933	8.43771e+06	6.01866e+07	3.2581	843770965	0.141877	22.5649
000514	2018	14.734	6.57079e+09	0.472779	8.43771e+06	6.42987e+07	3.29584	843770965	0.180307	22.6059
000514	2019	14.734	6.50164e+09	0.425527	8.43771e+06	7.24565e+07	3.3322	843770965	0.309704	22.5953
000514	2020	14.735	7.64225e+09	0.498147	8.43771e+06	8.62968e+07	3.3673	843770965	1.2719	22.757
000516	2000	14.7364	6.35786e+08	0.599382	1.2035e+06	2.60874e+07	2.70805	120350340	0.0358302	20.2704
000516	2001	14.7375	8.1095e+08	0.525004	1.30378e+06	4.90976e+07	2.77259	130378296	0.0503266	20.5137
000516	2002	14.7385	8.12139e+08	0.511038	1.30378e+06	6.04275e+07	2.83321	130378296	0.0528409	20.5152
000516	2003	14.741	8.69272e+08	0.455171	1.30378e+06	6.77864e+07	2.89037	130378296	0.0534983	20.5832
000516	2004	14.7431	8.85513e+08	0.461234	1.30378e+06	7.9742e+07	2.94444	130378296	0.0547554	20.6017
000516	2005	14.7518	1.16264e+09	0.566295	1.30378e+06	9.44599e+07	2.99573	130378296	0.0550299	20.874
000516	2006	14.7539	1.30005e+09	0.57533	1.48156e+06	9.7542e+07	3.04452	148155522	0.0580682	20.9857
000516	2007	14.756	1.45006e+09	0.565539	1.48156e+06	1.09787e+08	3.09104	148155522	0.0592685	21.0949
000516	2008	14.757	1.75348e+09	0.598935	1.48156e+06	1.20986e+08	3.13549	148155522	0.0654187	21.2849
[truncated: 81,971 more rows]

## Sheet: Sheet2
								实收资本或股本		新产品产值		资产总计	工业总产值
stock code	interest due		销售期间费用率			4.9374		630971941	6.30972e+06	6.30972e+06		5.62225e+09	5.62225e+07		6.30972e+06
000002	0.0221745		0.11976	11.976		6.6153		630971941	6.30972e+06	6.30972e+06		6.48291e+09	6.48291e+07		6.30972e+06
000002	0.0242663		0.121991	12.1991		5.8003		630974713	6.30975e+06	6.30975e+06		8.21582e+09	8.21582e+07		6.30975e+06
000002	0.0245473		0.081781	8.1781		6.4536		1395849444	1.39585e+07	1.39585e+07		1.0561e+10	1.0561e+08		1.39585e+07
000002	0.0266594		0.089688	8.9688		6.0858		2273627871	2.27363e+07	2.27363e+07		1.55344e+10	1.55344e+08		2.27363e+07
000002	0.0269629		0.089805	8.9805		5.2172		3722687670	3.72269e+07	3.72269e+07		2.19924e+10	2.19924e+08		3.72269e+07
000002	0.0282794		0.09493	9.493		5.0399		4369898751	4.3699e+07	4.3699e+07		4.85079e+10	4.85079e+08		4.3699e+07
000002	0.0294999		0.090644	9.0644		4.7047		6872006387	6.87201e+07	6.87201e+07		1.00094e+11	1.00094e+09		6.87201e+07
000002	0.02995		0.093389	9.3389		3.866		10995210218	1.09952e+08	1.09952e+08		1.19237e+11	1.19237e+09		1.09952e+08
000002	0.0347381		0.098761	9.8761		5.1216		10995210218	1.09952e+08	1.09952e+08		1.37609e+11	1.37609e+09		1.09952e+08
000002	0.0359169		0.072204	7.2204		4.5968		10995210218	1.09952e+08	1.09952e+08		2.15638e+11	2.15638e+09		1.09952e+08
000002	0.0364076		0.087347	8.7347		3.9862		10995210218	1.09952e+08	1.09952e+08		2.96208e+11	2.96208e+09		1.09952e+08
000002	0.0364999		0.078637	7.8637		3.0778		10995553118	1.09956e+08	1.09956e+08		3.78802e+11	3.78802e+09		1.09956e+08
000002	0.0373441		0.064019	6.4019		3.56808		11014968919	1.1015e+08	1.1015e+08		4.79205e+11	4.79205e+09		1.1015e+08
000002	0.0417972		0.057298	5.7298		3.19872		11037507242	1.10375e+08	1.10375e+08		5.08409e+11	5.08409e+09		1.10375e+08
000002	0.0474768		0.061927	6.1927		3.06384		11051612300	110516123	110516123		6.11296e+11	6.11296e+09		110516123
000002	0.0477338		0.047872	4.7872		3.0432		11039152001	1.10392e+08	1.10392e+08		8.30674e+11	8.30674e+09		1.10392e+08
000002	0.0492354		0.05636	5.636		3.0276		11039152001	1.10392e+08	1.10392e+08		1.16535e+12	1.16535e+10		1.10392e+08
000002	0.0496463		0.070824	7.0824		4.6856		11039152001	1.10392e+08	1.10392e+08		1.52858e+12	1.52858e+10		1.10392e+08
000002	0.055314		0.081321	8.1321		4.3852		11302143001	1.13021e+08	1.13021e+08		1.72993e+12	1.72993e+10		1.13021e+08
000002	0.0567801		0.070126	7.0126		4.2732		11617732201	1.16177e+08	1.16177e+08		1.86918e+12	1.86918e+10		1.16177e+08
000002	0.0613064		0.062203	6.2203		4.953		83976684	839767	839767		2.22009e+08	2.22009e+06		839767
000004	0.0510239		0.463481	46.3481		3.837		83976684	839767	839767		2.63615e+08	2.63615e+06		839767
000004	0.0620863		0.384456	38.4456		3.3936		83976684	839767	839767		2.37875e+08	2.37875e+06		839767
000004	0.0949987		0.361464	36.1464		3.3621		83976684	839767	839767		2.1427e+08	2.1427e+06		839767
000004	0.107336		0.39253	39.253		3.6828		83976684	839767	839767		1.55869e+08	1.55869e+06		839767
000004	0.152139		0.7942	79.42		3.1161		83976684	839767	839767		1.96307e+08	1.96307e+06		839767
000004	0.175151		0.319256	31.9256		3.32		83976684	839767	839767		1.92914e+08	1.92914e+06		839767
000004	0.181052		0.286514	28.6514		3.26		83976684	839767	839767		2.42152e+08	2.42152e+06		839767
000004	0.182988		0.331849	33.1849		5.046		83976684	839767	839767		3.38283e+08	3.38283e+06		839767
000004	0.20837		0.276538	27.6538		4.6856		83976684	839767	839767		3.98674e+08	3.98674e+06		839767
000004	0.211027		0.220877	22.0877		4.3852		83976684	839767	839767		2.23716e+08	2.23716e+06		839767
000004	0.230518		0.145849	14.5849		4.2732		83976684	839767	839767		2.68844e+08	2.68844e+06		839767
000004	0.249945		0.634665	63.4665		7.9248		83976684	839767	839767		3.51177e+08	3.51177e+06		839767
000004	0.254931		0.785287	78.5287		5.116		165052625	1.65053e+06	1.65053e+06		1.49449e+09	1.49449e+07		1.65053e+06
000004	0.33022		0.935247	93.5247		4.833		165052625	1.65053e+06	1.65053e+06		1.56356e+09	1.56356e+07		1.65053e+06
000004	0.594702		0.242996	24.2996		4.902		569819250	5.69819e+06	5.69819e+06		2.02067e+09	2.02067e+07		5.69819e+06
000005	0.152341		0.686339	68.6339		6.075		708661316	7.08661e+06	7.08661e+06		1.92432e+09	1.92432e+07		7.08661e+06
000005	0.173524		1.5672	156.72		7.188		708661316	7.08661e+06	7.08661e+06		1.82055e+09	1.82055e+07		7.08661e+06
000005	0.178732		2.37796	237.796		5.005		914333607	9.14334e+06	9.14334e+06		1.38903e+09	1.38903e+07		9.14334e+06
000005	0.192108		0.867376	86.7376		10.582		914333607	9.14334e+06	9.14334e+06		1.3192e+09	1.3192e+07		9.14334e+06
000005	0.198412		1.94758	194.758		10.933		914333607	9.14334e+06	9.14334e+06		1.29361e+09	1.29361e+07		9.14334e+06
000005	0.222055		0.438856	43.8856		15.08		914333607	9.14334e+06	9.14334e+06		1.26059e+09	1.26059e+07		9.14334e+06
000005	0.295517		1.06031	106.031		17.238		914333607	9.14334e+06	9.14334e+06		1.3197e+09	1.3197e+07		9.14334e+06
000005	0.419088		0.692123	69.2123		17.721		914333607	9.14334e+06	9.14334e+06		1.18865e+09	1.18865e+07		9.14334e+06
000005	0.441672		0.859058	85.9058		17.974		914333607	9.14334e+06	9.14334e+06		1.36666e+09	1.36666e+07		9.14334e+06
000005	0.585353		1.19437	119.437		22.275		1058536842	1.05854e+07	1.05854e+07		2.19401e+09	2.19401e+07		1.05854e+07
000005	0.61903		0.877904	87.7904		21.564		1058536842	1.05854e+07	1.05854e+07		2.52724e+09	2.52724e+07		1.05854e+07
000005	0.650743		0.267857	26.7857		26.181		1058536842	1.05854e+07	1.05854e+07		2.9121e+09	2.9121e+07		1.05854e+07
000005	0.674481		0.314068	31.4068		23.058		1058536842	1.05854e+07	1.05854e+07		3.12142e+09	3.12142e+07		1.05854e+07
000005	0.73912		0.272558	27.2558		14.468		1058536842	1.05854e+07	1.05854e+07		3.03184e+09	3.03184e+07		1.05854e+07
000005	1.17996		0.246335	24.6335		14.648		1058536842	1.05854e+07	1.05854e+07		2.46838e+09	2.46838e+07		1.05854e+07
000005	1.59013		0.228149	22.8149		12.111		253591631	2.53592e+06	2.53592e+06		3.78781e+09	3.78781e+07		2.53592e+06
000006	0.0156416		0.099422	9.9422		14.019		253591631	2.53592e+06	2.53592e+06		4.21894e+09	4.21894e+07		2.53592e+06
000006	0.0176868		0.113422	11.3422		15.258		253591631	2.53592e+06	2.53592e+06		4.49088e+09	4.49088e+07		2.53592e+06
000006	0.0202522		0.097513	9.7513		15.462		253591631	2.53592e+06	2.53592e+06		3.96824e+09	3.96824e+07		2.53592e+06
000006	0.0204855		0.14964	14.964		15.588		253591631	2.53592e+06	2.53592e+06		4.02054e+09	4.02054e+07		2.53592e+06
000006	0.0274456		0.123985	12.3985		15.768		253591631	2.53592e+06	2.53592e+06		2.55307e+09	2.55307e+07		2.53592e+06
000006	0.0285315		0.144423	14.4423		16.23		253591631	2.53592e+06	2.53592e+06		2.91893e+09	2.91893e+07		2.53592e+06
000006	0.0297195		0.111517	11.1517		17.037		253591631	2.53592e+06	2.53592e+06		5.56843e+09	5.56843e+07		2.53592e+06
000006	0.033777		0.17352	17.352		17.094		507183262	5.07183e+06	5.07183e+06		5.92144e+09	5.92144e+07		5.07183e+06
000006	0.0362467		0.159396	15.9396		17.979		507183262	5.07183e+06	5.07183e+06		7.27203e+09	7.27203e+07		5.07183e+06
000006	0.0371345		0.115986	11.5986		18.39		760774893	7.60775e+06	7.60775e+06		8.5683e+09	8.5683e+07		7.60775e+06
000006	0.0436241		0.096484	9.6484		18.474		989007360	9.89007e+06	9.89007e+06		8.32197e+09	8.32197e+07		9.89007e+06
000006	0.0530739		0.087766	8.7766		15.6925		1285709568	1.28571e+07	1.28571e+07		9.34343e+09	9.34343e+07		1.28571e+07
000006	0.0615794		0.056527	5.6527		15.905		1349995046	1.35e+07	1.35e+07		9.96816e+09	9.96816e+07		1.35e+07
000006	0.0631581		0.03775	3.775		16.1225		1349995046	1.35e+07	1.35e+07		1.17532e+10	1.17532e+08		1.35e+07
000006	0.0695328		0.110221	11.0221		16.2275		1349995046	1.35e+07	1.35e+07		1.27035e+10	1.27035e+08		1.35e+07
000006	0.0726619		0.10468	10.468		17.0275		1349995046	1.35e+07	1.35e+07		1.31704e+10	1.31704e+08		1.35e+07
000006	0.0735359		0.087066	8.7066		17.27		1349995046	1.35e+07	1.35e+07		1.31399e+10	1.31399e+08		1.35e+07
000006	0.0776294		0.090933	9.0933		17.4775		1349995046	1.35e+07	1.35e+07		1.35367e+10	1.35367e+08		1.35e+07
000006	0.0845784		0.105637	10.5637		17.87		1349995046	1.35e+07	1.35e+07		1.57453e+10	1.57453e+08		1.35e+07
000006	0.091462		0.085202	8.5202		15.212		1349995046	1.35e+07	1.35e+07		1.54348e+10	1.54348e+08		1.35e+07
000006	0.110301		0.107418	10.7418		15.566		143593664	1.43594e+06	1.43594e+06		9.51889e+08	9.51889e+06		1.43594e+06
000007	0.104137		2.10783	210.783		15.676		143593664	1.43594e+06	1.43594e+06		1.15092e+09	1.15092e+07		1.43594e+06
000007	0.124254		0.498954	49.8954		15.908		143593664	1.43594e+06	1.43594e+06		1.11768e+09	1.11768e+07		1.43594e+06
000007	0.150384		0.318173	31.8173		16.206		143593664	1.43594e+06	1.43594e+06		1.04842e+09	1.04842e+07		1.43594e+06
000007	0.208957		1.17068	117.068		16.378		143593664	1.43594e+06	1.43594e+06		8.54288e+08	8.54288e+06		1.43594e+06
000007	0.223239		0.340058	34.0058		16.382		184965363	1.84965e+06	1.84965e+06		8.05878e+08	8.05878e+06		1.84965e+06
000007	0.244401		0.893923	89.3923		16.548		230965363	2.30965e+06	2.30965e+06		7.8968e+08	7.8968e+06		2.30965e+06
000007	0.374853		0.366202	36.6202		17.116		230965363	2.30965e+06	2.30965e+06		6.57512e+08	6.57512e+06		2.30965e+06
000007	0.39572		0.531285	53.1285		17.124		230965363	2.30965e+06	2.30965e+06		6.80925e+08	6.80925e+06		2.30965e+06
000007	0.491579		0.617608	61.7608		17.558		230965363	2.30965e+06	2.30965e+06		4.80365e+08	4.80365e+06		2.30965e+06
000007	0.572786		0.79316	79.316		17.932		230965363	2.30965e+06	2.30965e+06		5.14368e+08	5.14368e+06		2.30965e+06
000007	0.61715		1.30884	130.884		13.455		346448044	3.46448e+06	3.46448e+06		4.42676e+08	4.42676e+06		3.46448e+06
000007	0.685862		0.869989	86.9989		13.509		346448044	3.46448e+06	3.46448e+06		5.4471e+08	5.4471e+06		3.46448e+06
000007	0.911831		0.659435	65.9435		13.539		346448044	3.46448e+06	3.46448e+06		5.33693e+08	5.33693e+06		3.46448e+06
000007	1.27211		0.616579	61.6579		13.554		346448044	3.46448e+06	3.46448e+06		3.64394e+08	3.64394e+06		3.46448e+06
000007	1.58707		0.509548	50.9548		13.6065		73653208	736532	736532		290828409	2.90828e+06		736532
000008	0.0226248		0.106226	10.6226		13.635		73653208	736532	736532		1.07597e+08	1.07597e+06		736532
000008	0.125448		3.35841	335.841		13.683		73653208	736532	736532		9.06394e+07	906394		736532
000008	0.136936		0.372965	37.2965		13.968		73653208	736532	736532		7.68381e+07	768381		736532
000008	0.140752		0.403084	40.3084		14.031		303601640	3.03602e+06	3.03602e+06		6.26626e+08	6.26626e+06		3.03602e+06
000008	0.184954		0.28734	28.734		14.307		303601640	3.03602e+06	3.03602e+06		6.74028e+08	6.74028e+06		3.03602e+06
000008	0.199996		0.326203	32.6203		14.3295		2409432927	2.40943e+07	2.40943e+07		3.58935e+09	3.58935e+07		2.40943e+07
000008	0.207211		0.293542	29.3542		14.3325		2809078279	2.80908e+07	2.80908e+07		8.19266e+09	8.19266e+07		2.80908e+07
000008	0.236315		0.276482	27.6482		14.556		2817897810	2.8179e+07	2.8179e+07		1.06783e+10	1.06783e+08		2.8179e+07
000008	0.276017		0.274435	27.4435		14.5905		2780795346	2.7808e+07	2.7808e+07		1.04664e+10	1.04664e+08		2.7808e+07
000008	0.311002		0.255879	25.5879		14.652		2780795346	2.7808e+07	2.7808e+07		1.20445e+10	1.20445e+08		2.7808e+07
000008	0.410424		0.258271	25.8271		14.721		2780795346	2.7808e+07	2.7808e+07		1.28283e+10	1.28283e+08		2.7808e+07
000008	3.00233		0.377561	37.7561		14.73		958810042	9.5881e+06	9.5881e+06		4.66423e+09	4.66423e+07		9.5881e+06
000009	0.0606866		0.423138	42.3138		14.919		958810042	9.5881e+06	9.5881e+06		4.04621e+09	4.04621e+07		9.5881e+06
000009	0.0626379		0.42516	42.516		14.9205		958810042	9.5881e+06	9.5881e+06		4.11044e+09	4.11044e+07		9.5881e+06
000009	0.0729971		0.274988	27.4988		15.2235		958810042	9.5881e+06	9.5881e+06		4.26121e+09	4.26121e+07		9.5881e+06
000009	0.0763226		0.333038	33.3038		15.303		958810042	9.5881e+06	9.5881e+06		4.96988e+09	4.96988e+07		9.5881e+06
000009	0.0764901		0.248855	24.8855		15.531		958810042	9.5881e+06	9.5881e+06		4.88813e+09	4.88813e+07		9.5881e+06
000009	0.0818405		0.246381	24.6381		15.66		958810042	9.5881e+06	9.5881e+06		5.51102e+09	5.51102e+07		9.5881e+06
000009	0.0845903		0.21111	21.111		15.789		958810042	9.5881e+06	9.5881e+06		5.8393e+09	5.8393e+07		9.5881e+06
000009	0.0862047		0.295921	29.5921		15.909		1038810028	1.03881e+07	1.03881e+07		6.08379e+09	6.08379e+07		1.03881e+07
000009	0.0963839		0.181897	18.1897		16.0575		1090750529	1.09075e+07	1.09075e+07		7.50201e+09	7.50201e+07		1.09075e+07
000009	0.0980756		0.209319	20.9319		16.113		1090750529	1.09075e+07	1.09075e+07		1.00246e+10	1.00246e+08		1.09075e+07
000009	0.10311		0.242305	24.2305		16.176		1090750529	1.09075e+07	1.09075e+07		1.17856e+10	1.17856e+08		1.09075e+07
000009	0.103504		0.23647	23.647		16.2		1090750529	1.09075e+07	1.09075e+07		1.31713e+10	1.31713e+08		1.09075e+07
000009	0.107344		0.319108	31.9108		16.275		1254363108	1.25436e+07	1.25436e+07		1.36118e+10	1.36118e+08		1.25436e+07
000009	0.116168		0.30757	30.757		16.3965		1505235729	1.50524e+07	1.50524e+07		1.47255e+10	1.47255e+08		1.50524e+07
000009	0.122069		0.261295	26.1295		16.548		1592107386	1.59211e+07	1.59211e+07		1.81139e+10	1.81139e+08		1.59211e+07
000009	0.124445		0.266969	26.6969		16.575		2149344971	2.14934e+07	2.14934e+07		2.16229e+10	2.16229e+08		2.14934e+07
000009	0.131152		0.268931	26.8931		16.581		2149344971	2.14934e+07	2.14934e+07		2.71095e+10	2.71095e+08		2.14934e+07
000009	0.132893		0.304036	30.4036		16.584		2149344971	2.14934e+07	2.14934e+07		2.98498e+10	2.98498e+08		2.14934e+07
000009	0.155884		0.193388	19.3388		16.602		2579213965	2.57921e+07	2.57921e+07		3.02098e+10	3.02098e+08		2.57921e+07
000009	0.168152		0.1988	19.88		16.6215		2579213965	2.57921e+07	2.57921e+07		3.18566e+10	3.18566e+08		2.57921e+07
000009	0.172299		0.235766	23.5766		16.635		147017448	1.47017e+06	1.47017e+06		2.94234e+08	2.94234e+06		1.47017e+06
000010	0.0415369		0.136382	13.6382		16.68		147017448	1.47017e+06	1.47017e+06		6.49944e+08	6.49944e+06		1.47017e+06
000010	0.0640436		0.108732	10.8732		16.785		147017448	1.47017e+06	1.47017e+06		8.66781e+08	8.66781e+06		1.47017e+06
000010	0.0648751		0.228491	22.8491		16.875		147017448	1.47017e+06	1.47017e+06		8.62143e+08	8.62143e+06		1.47017e+06
000010	0.0855451		0.300019	30.0019		16.9095		147017448	1.47017e+06	1.47017e+06		3.53452e+08	3.53452e+06		1.47017e+06
000010	0.111452		0.542025	54.2025		16.95		588069788	5.8807e+06	5.8807e+06		1.02779e+09	1.02779e+07		5.8807e+06
000010	0.137491		0.242306	24.2306		17.172		588069788	5.8807e+06	5.8807e+06		8.04218e+08	8.04218e+06		5.8807e+06
000010	0.162958		0.282827	28.2827		17.3955		819854713	8.19855e+06	8.19855e+06		5.16218e+09	5.16218e+07		8.19855e+06
000010	0.165885		0.135903	13.5903		17.4855		819854713	8.19855e+06	8.19855e+06		4.85329e+09	4.85329e+07		8.19855e+06
000010	0.186915		0.228355	22.8355		17.5275		819854713	8.19855e+06	8.19855e+06		3.10515e+09	3.10515e+07		8.19855e+06
000010	0.268292		0.293852	29.3852		17.568		819854713	8.19855e+06	8.19855e+06		3.27328e+09	3.27328e+07		8.19855e+06
000010	0.394055		0.692648	69.2648		17.5785		819854713	8.19855e+06	8.19855e+06		3.54173e+09	3.54173e+07		8.19855e+06
000010	0.409982		0.121642	12.1642		17.613		541799175	5.41799e+06	5.41799e+06		1.79254e+09	1.79254e+07		5.41799e+06
000011	0.0369011		0.201125	20.1125		17.655		541799175	5.41799e+06	5.41799e+06		1.64392e+09	1.64392e+07		5.41799e+06
000011	0.047175		0.284561	28.4561		17.739		541799175	5.41799e+06	5.41799e+06		1.88526e+09	1.88526e+07		5.41799e+06
000011	0.0483335		0.388029	38.8029		17.9745		595979092	5.95979e+06	5.95979e+06		2.83442e+09	2.83442e+07		5.95979e+06
000011	0.0516587		0.164749	16.4749		18.0135		595979092	5.95979e+06	5.95979e+06		2.91328e+09	2.91328e+07		5.95979e+06
000011	0.0581392		0.105506	10.5506		18.081		595979092	5.95979e+06	5.95979e+06		3.49961e+09	3.49961e+07		5.95979e+06
000011	0.0589269		0.097407	9.7407		18.117		595979092	5.95979e+06	5.95979e+06		3.95071e+09	3.95071e+07		5.95979e+06
000011	0.0655226		0.081732	8.1732		18.117		595979092	5.95979e+06	5.95979e+06		3.87325e+09	3.87325e+07		5.95979e+06
000011	0.0677252		0.088652	8.8652		14.5104		595979092	5.95979e+06	5.95979e+06		3.88329e+09	3.88329e+07		5.95979e+06
000011	0.0819235		0.092661	9.2661		14.5488		595979092	5.95979e+06	5.95979e+06		4.37976e+09	4.37976e+07		5.95979e+06
000011	0.0932794		0.127522	12.7522		14.6136		595979092	5.95979e+06	5.95979e+06		6.65436e+09	6.65436e+07		5.95979e+06
000011	0.0955693		0.060425	6.0425		14.6376		595979092	5.95979e+06	5.95979e+06		5.39333e+09	5.39333e+07		5.95979e+06
000011	0.120669		0.049506	4.9506		14.6472		595979092	5.95979e+06	5.95979e+06		5.8202e+09	5.8202e+07		5.95979e+06
000011	0.130652		0.032926	3.2926		14.6748		595979092	5.95979e+06	5.95979e+06		1.07725e+10	1.07725e+08		5.95979e+06
000011	0.180784		0.113823	11.3823		14.7396		595979092	5.95979e+06	5.95979e+06		1.22074e+10	1.22074e+08		5.95979e+06
000011	0.260885		0.096152	9.6152		14.7456		676975416	6.76975e+06	6.76975e+06		2.82484e+09	2.82484e+07		6.76975e+06
000012	0.0438456		0.221665	22.1665		14.7852		676975416	6.76975e+06	6.76975e+06		2698960790	2.69896e+07		6.76975e+06
000012	0.0521967		0.215296	21.5296		14.8704		676975416	6.76975e+06	6.76975e+06		2985326851	2.98533e+07		6.76975e+06
000012	0.0575429		0.213121	21.3121		14.97		676975416	6.76975e+06	6.76975e+06		3516065351	3.51607e+07		6.76975e+06
000012	0.0625022		0.183666	18.3666		14.988		676975416	6.76975e+06	6.76975e+06		4740610244	4.74061e+07		6.76975e+06
000012	0.0689178		0.123285	12.3285		15.0108		1015463124	1.01546e+07	1.01546e+07		5523323511	5.52332e+07		1.01546e+07
000012	0.0697282		0.142558	14.2558		15.0936		1015463124	1.01546e+07	1.01546e+07		6772237421	6.77224e+07		1.01546e+07
000012	0.0718389		0.17122	17.122		15.2208		1187963124	1.18796e+07	1.18796e+07		8452981947	8.45298e+07		1.18796e+07
000012	0.0740195		0.145229	14.5229		15.2532		1237103124	1.2371e+07	1.2371e+07		10376061066	1.03761e+08		1.2371e+07
000012	0.0748567		0.147556	14.7556		15.3816		1223738124	1.22374e+07	1.22374e+07		10913350017	1.09134e+08		1.22374e+07
000012	0.0753335		0.145427	14.5427		15.4764		2076721060	2.07672e+07	2.07672e+07		12469619167	1.24696e+08		2.07672e+07
000012	0.0777948		0.119859	11.9859		15.4872		2075837060	2.07584e+07	2.07584e+07		15281391077	1.52814e+08		2.07584e+07
000012	0.0795523		0.122338	12.2338		15.5196		2075335560	2.07534e+07	2.07534e+07		14335809746	1.43358e+08		2.07534e+07
000012	0.0845019		0.144495	14.4495		15.5316		2075335560	2.07534e+07	2.07534e+07		15078866777	1.50789e+08		2.07534e+07
000012	0.0848565		0.152194	15.2194		15.5712		2075335560	2.07534e+07	2.07534e+07		15284388305	1.52844e+08		2.07534e+07
000012	0.0854225		0.155444	15.5444		15.588		2075335560	2.07534e+07	2.07534e+07		15657180160	1.56572e+08		2.07534e+07
000012	0.0868036		0.166165	16.6165		15.618		2075335560	2.07534e+07	2.07534e+07		17146815630	1.71468e+08		2.07534e+07
000012	0.0869331		0.148675	14.8675		15.6588		2484147547	2.48415e+07	2.48415e+07		19535002368	1.9535e+08		2.48415e+07
000012	0.0905273		0.14444	14.444		15.7152		2863277201	2.86328e+07	2.86328e+07		19114234184	1.91142e+08		2.86328e+07
000012	0.111057		0.135307	13.5307		15.75		3106915005	3.10692e+07	3.10692e+07		18201235959	1.82012e+08		3.10692e+07
000012	0.118137		0.122448	12.2448		15.8232		3070692107	3.07069e+07	3.07069e+07		17882914898	1.78829e+08		3.07069e+07
000012	0.121074		0.105415	10.5415		15.8712		89646750	896468	896468		6.94514e+08	6.94514e+06		896468
000014	0.0337023		0.095825	9.5825		15.8772		89646750	896468	896468		8.59962e+08	8.59962e+06		896468
000014	0.0622688		0.18157	18.157		15.93		89646750	896468	896468		1.16716e+09	1.16716e+07		896468
000014	0.0825104		0.131329	13.1329		15.942		89646750	896468	896468		1.00155e+09	1.00155e+07		896468
000014	0.0874778		0.173284	17.3284		15.96		134470125	1.3447e+06	1.3447e+06		1.02778e+09	1.02778e+07		1.3447e+06
000014	0.0930422		0.205964	20.5964		16.0512		134470125	1.3447e+06	1.3447e+06		1.10694e+09	1.10694e+07		1.3447e+06
000014	0.0934078		0.369903	36.9903		16.1796		201705187	2.01705e+06	2.01705e+06		1.66722e+09	1.66722e+07		2.01705e+06
000014	0.105832		0.282344	28.2344		16.1976		201705187	2.01705e+06	2.01705e+06		1.74193e+09	1.74193e+07		2.01705e+06
000014	0.111883		0.173003	17.3003		16.2264		201705187	2.01705e+06	2.01705e+06		1.58976e+09	1.58976e+07		2.01705e+06
000014	0.12184		0.14495	14.495		16.2396		201705187	2.01705e+06	2.01705e+06		1.79731e+09	1.79731e+07		2.01705e+06
000014	0.143477		0.233093	23.3093		16.2804		201705187	2.01705e+06	2.01705e+06		2.0205e+09	2.0205e+07		2.01705e+06
000014	0.152772		0.257162	25.7162		16.3176		201705187	2.01705e+06	2.01705e+06		1.89272e+09	1.89272e+07		2.01705e+06
000014	0.153103		0.192953	19.2953		16.344		201705187	2.01705e+06	2.01705e+06		2.23673e+09	2.23673e+07		2.01705e+06
000014	0.15447		0.221682	22.1682		16.3464		201705187	2.01705e+06	2.01705e+06		2.17051e+09	2.17051e+07		2.01705e+06
000014	0.158691		0.210134	21.0134		16.3908		201705187	2.01705e+06	2.01705e+06		1.87381e+09	1.87381e+07		2.01705e+06
000014	0.159916		0.133061	13.3061		16.4016		201705187	2.01705e+06	2.01705e+06		1.52828e+09	1.52828e+07		2.01705e+06
000014	0.165223		0.165272	16.5272		16.4136		201705187	2.01705e+06	2.01705e+06		1.91725e+09	1.91725e+07		2.01705e+06
000014	0.165274		0.216355	21.6355		16.4832		201705187	2.01705e+06	2.01705e+06		1.97237e+09	1.97237e+07		2.01705e+06
000014	0.171239		0.170077	17.0077		16.5636		201705187	2.01705e+06	2.01705e+06		2.43369e+09	2.43369e+07		2.01705e+06
000014	0.273484		0.197298	19.7298		15.2141		601986352	6.01986e+06	6.01986e+06		1.0063e+10	1.0063e+08		6.01986e+06
000016	0.0139158		0.137723	13.7723		15.2592		601986352	6.01986e+06	6.01986e+06		7.21174e+09	7.21174e+07		6.01986e+06
000016	0.0155396		0.193381	19.3381		15.2658		601986352	6.01986e+06	6.01986e+06		7.00597e+09	7.00597e+07		6.01986e+06
000016	0.0203167		0.147055	14.7055		15.2691		601986352	6.01986e+06	6.01986e+06		9.63738e+09	9.63738e+07		6.01986e+06
000016	0.0232647		0.137807	13.7807		15.323		601986352	6.01986e+06	6.01986e+06		9.59785e+09	9.59785e+07		6.01986e+06
000016	0.0245873		0.139654	13.9654		15.3769		601986352	6.01986e+06	6.01986e+06		9.12045e+09	9.12045e+07		6.01986e+06
000016	0.0249046		0.163873	16.3873		15.4099		601986352	6.01986e+06	6.01986e+06		9.95219e+09	9.95219e+07		6.01986e+06
000016	0.028998		0.161709	16.1709		15.4539		601986352	6.01986e+06	6.01986e+06		9.27797e+09	9.27797e+07		6.01986e+06
000016	0.029931		0.168579	16.8579		15.5804		1203972704	1.20397e+07	1.20397e+07		1.05502e+10	1.05502e+08		1.20397e+07
000016	0.0308534		0.160114	16.0114		15.5826		1203972704	1.20397e+07	1.20397e+07		1.35681e+10	1.35681e+08		1.20397e+07
000016	0.031558		0.164522	16.4522		15.6189		1203972704	1.20397e+07	1.20397e+07		16466895565	1.64669e+08		1.20397e+07
000016	0.033708		0.147242	14.7242		15.6915		1203972704	1.20397e+07	1.20397e+07		1.69065e+10	1.69065e+08		1.20397e+07
000016	0.0343614		0.170264	17.0264		15.7069		1203972704	1.20397e+07	1.20397e+07		1.65629e+10	1.65629e+08		1.20397e+07
000016	0.0343838		0.171874	17.1874		15.807		1203972704	1.20397e+07	1.20397e+07		1.57433e+10	1.57433e+08		1.20397e+07
000016	0.035366		0.158114	15.8114		15.906		1203972704	1.20397e+07	1.20397e+07		1.67794e+10	1.67794e+08		1.20397e+07
000016	0.0354386		0.166508	16.6508		15.9335		2407945408	2.40795e+07	2.40795e+07		1.42504e+10	1.42504e+08		2.40795e+07
000016	0.0357542		0.189978	18.9978		15.9467		2407945408	2.40795e+07	2.40795e+07		1.72431e+10	1.72431e+08		2.40795e+07
000016	0.0358565		0.150169	15.0169		16.0171		2407945408	2.40795e+07	2.40795e+07		2.35587e+10	2.35587e+08		2.40795e+07
000016	0.0378214		0.104414	10.4414		16.0303		2407945408	2.40795e+07	2.40795e+07		3.29851e+10	3.29851e+08		2.40795e+07
000016	0.0389112		0.072046	7.2046		16.1271		2407945408	2.40795e+07	2.40795e+07		4.2587e+10	4.2587e+08		2.40795e+07
000016	0.039816		0.071401	7.1401		16.1975		2407945408	2.40795e+07	2.40795e+07		4.98763e+10	4.98763e+08		2.40795e+07
000016	0.0424453		0.078254	7.8254		16.2404		551347947	5.51348e+06	5.51348e+06		5.14896e+07	514896		5.51348e+06
000017	0.0315315		0.090894	9.0894		16.2712		551347947	5.51348e+06	5.51348e+06		4.58691e+07	458691		5.51348e+06
000017	0.0401868		0.065688	6.5688		16.2811		551347947	5.51348e+06	5.51348e+06		5.40883e+07	540883		5.51348e+06
000017	0.0417721		0.075199	7.5199		16.3185		551347947	5.51348e+06	5.51348e+06		7.356e+07	735600		5.51348e+06
000017	0.0552702		0.079978	7.9978		16.3361		551347947	5.51348e+06	5.51348e+06		7.3243e+07	732430		5.51348e+06
000017	0.0665292		0.101844	10.1844		16.3515		551347947	5.51348e+06	5.51348e+06		6.27336e+07	627336		5.51348e+06
000017	0.0843099		0.124865	12.4865		16.3834		166707684	1.66708e+06	1.66708e+06		4.26111e+08	4.26111e+06		1.66708e+06
000019	0.0229156		0.708979	70.8979		16.3944		181923088	1.81923e+06	1.81923e+06		4.00884e+08	4.00884e+06		1.81923e+06
000019	0.0235708		0.626165	62.6165		16.3944		181923088	1.81923e+06	1.81923e+06		4.52697e+08	4.52697e+06		1.81923e+06
000019	0.0239878		0.587783	58.7783		16.4835		181923088	1.81923e+06	1.81923e+06		4.43912e+08	4.43912e+06		1.81923e+06
000019	0.138315		1.1365	113.65		16.5242		181923088	1.81923e+06	1.81923e+06		4.64298e+08	4.64298e+06		1.81923e+06
000019	0.149254		0.984251	98.4251		16.5352		181923088	1.81923e+06	1.81923e+06		4.39107e+08	4.39107e+06		1.81923e+06
000019	0.170395		0.721518	72.1518		16.6188		181923088	1.81923e+06	1.81923e+06		4.69045e+08	4.69045e+06		1.81923e+06
000019	0.197815		0.59578	59.578		16.7354		181923088	1.81923e+06	1.81923e+06		4.68075e+08	4.68075e+06		1.81923e+06
000019	0.204618		0.272801	27.2801		16.764		181923088	1.81923e+06	1.81923e+06		5.31942e+08	5.31942e+06		1.81923e+06
000019	0.205541		0.317096	31.7096		16.7651		181923088	1.81923e+06	1.81923e+06		623356758	6.23357e+06		1.81923e+06
000019	0.211011		0.30322	30.322		16.7882		181923088	1.81923e+06	1.81923e+06		6.58469e+08	6.58469e+06		1.81923e+06
000019	0.219257		0.264688	26.4688		16.8091		250900154	2.509e+06	2.509e+06		1.06196e+09	1.06196e+07		2.509e+06
000019	0.238053		0.210283	21.0283		16.8201		250900154	2.509e+06	2.509e+06		1.22299e+09	1.22299e+07		2.509e+06
000019	0.241095		0.266758	26.6758		16.83		250900154	2.509e+06	2.509e+06		1.33664e+09	1.33664e+07		2.509e+06
000019	0.315018		0.21626	21.626		16.8586		301080184	3.0108e+06	3.0108e+06		1.15461e+09	1.15461e+07		3.0108e+06
000019	0.343582		0.296914	29.6914		16.8652		301080184	3.0108e+06	3.0108e+06		1.06046e+09	1.06046e+07		3.0108e+06
000019	0.387245		0.368436	36.8436		16.8685		451620276	4.5162e+06	4.5162e+06		1.17854e+09	1.17854e+07		4.5162e+06
000019	0.436016		0.472877	47.2877		16.8773		496782303	4.96782e+06	4.96782e+06		1.07039e+09	1.07039e+07		4.96782e+06
000019	0.477289		0.375273	37.5273		16.8872		1152535254	1.15254e+07	1.15254e+07		6.46895e+09	6.46895e+07		1.15254e+07
000019	0.503891		0.047561	4.7561		16.9444		1152535254	1.15254e+07	1.15254e+07		6.77507e+09	6.77507e+07		1.15254e+07
000019	0.522732		0.046177	4.6177		16.9444		1152535254	1.15254e+07	1.15254e+07		7.30938e+09	7.30938e+07		1.15254e+07
000019	0.625124		0.042181	4.2181		16.9466		283161227	2.83161e+06	2.83161e+06		4.66967e+08	4.66967e+06		2.83161e+06
000020	0.0429245		0.2228	22.28		16.9895		283161227	2.83161e+06	2.83161e+06		4.50226e+08	4.50226e+06		2.83161e+06
000020	0.042943		0.23047	23.047		17.0049		283161227	2.83161e+06	2.83161e+06		4.79017e+08	4.79017e+06		2.83161e+06
000020	0.0498469		0.218337	21.8337		17.0159		283161227	2.83161e+06	2.83161e+06		4.76381e+08	4.76381e+06		2.83161e+06
000020	0.0498614		0.279252	27.9252		17.0291		283161227	2.83161e+06	2.83161e+06		7.5678e+08	7.5678e+06		2.83161e+06
000020	0.0527111		0.093544	9.3544		17.0665		283161227	2.83161e+06	2.83161e+06		7.25894e+08	7.25894e+06		2.83161e+06
000020	0.0564163		0.07257	7.257		17.0775		283161227	2.83161e+06	2.83161e+06		6.68386e+08	6.68386e+06		2.83161e+06
000020	0.0584563		0.070789	7.0789		17.1248		283161227	2.83161e+06	2.83161e+06		6.81645e+08	6.81645e+06		2.83161e+06
000020	0.060459		0.104032	10.4032		17.1853		283161227	2.83161e+06	2.83161e+06		7.31348e+08	7.31348e+06		2.83161e+06
000020	0.0626023		0.112818	11.2818		17.1974		283161227	2.83161e+06	2.83161e+06		1.16274e+09	1.16274e+07		2.83161e+06
000020	0.06295		0.130242	13.0242		17.3184		283161227	2.83161e+06	2.83161e+06		1.15499e+09	1.15499e+07		2.83161e+06
000020	0.0811759		0.205249	20.5249		17.3338		283161227	2.83161e+06	2.83161e+06		6.32476e+08	6.32476e+06		2.83161e+06
000020	0.0854759		0.107709	10.7709		17.3459		283161227	2.83161e+06	2.83161e+06		6.29763e+08	6.29763e+06		2.83161e+06
000020	0.133009		0.078876	7.8876		17.3844		283161227	2.83161e+06	2.83161e+06		6.1709e+08	6.1709e+06		2.83161e+06
000020	0.134222		0.098787	9.8787		17.4196		283161227	2.83161e+06	2.83161e+06		6.14164e+08	6.14164e+06		2.83161e+06
000020	0.147877		0.095433	9.5433		17.4207		283161227	2.83161e+06	2.83161e+06		6.2778e+08	6.2778e+06		2.83161e+06
000020	0.194062		0.090409	9.0409		17.4273		732932101	7.32932e+06	7.32932e+06		3.87486e+09	3.87486e+07		7.32932e+06
000021	0.0083982		0.07458	7.458		17.4405		732932101	7.32932e+06	7.32932e+06		4.64533e+09	4.64533e+07		7.32932e+06
000021	0.009989		0.072045	7.2045		17.4889		732932101	7.32932e+06	7.32932e+06		5.04623e+09	5.04623e+07		7.32932e+06
000021	0.0111796		0.042228	4.2228		17.545		732932101	7.32932e+06	7.32932e+06		4.38878e+09	4.38878e+07		7.32932e+06
000021	0.0115408		0.036663	3.6663		17.6517		732932101	7.32932e+06	7.32932e+06		4.00757e+09	4.00757e+07		7.32932e+06
000021	0.0146604		0.021689	2.1689		17.6737		732932101	7.32932e+06	7.32932e+06		4.27212e+09	4.27212e+07		7.32932e+06
000021	0.0160305		0.01793	1.793		17.7474		879518521	8.79519e+06	8.79519e+06		3.97973e+09	3.97973e+07		8.79519e+06
000021	0.0171071		0.012078	1.2078		17.9509		879518521	8.79519e+06	8.79519e+06		5.14416e+09	5.14416e+07		8.79519e+06
000021	0.0186443		0.00897	0.897		18.0037		879518521	8.79519e+06	8.79519e+06		4.33173e+09	4.33173e+07		8.79519e+06
000021	0.0203263		0.01105	1.105		18.04		879518521	8.79519e+06	8.79519e+06		5.42829e+09	5.42829e+07		8.79519e+06
000021	0.0208645		0.016637	1.6637		18.0587		1319277781	1.31928e+07	1.31928e+07		6.66654e+09	6.66654e+07		1.31928e+07
000021	0.0236764		0.013049	1.3049		18.0664		1319277781	1.31928e+07	1.31928e+07		1.03368e+10	1.03368e+08		1.31928e+07
000021	0.0257474		0.015515	1.5515		18.1203		1319277781	1.31928e+07	1.31928e+07		1.01814e+10	1.01814e+08		1.31928e+07
000021	0.0262156		0.017044	1.7044		18.1984		1471259363	1.47126e+07	1.47126e+07		1.37266e+10	1.37266e+08		1.47126e+07
000021	0.0266629		0.005993	0.5993		18.2094		1471259363	1.47126e+07	1.47126e+07		1.44504e+10	1.44504e+08		1.47126e+07
000021	0.0309007		0.010149	1.0149		18.3007		1471259363	1.47126e+07	1.47126e+07		1.43375e+10	1.43375e+08		1.47126e+07
000021	0.0316537		0.021098	2.1098		18.3282		1471259363	1.47126e+07	1.47126e+07		1.17174e+10	1.17174e+08		1.47126e+07
000021	0.0330371		0.038782	3.8782		18.4195		1471259363	1.47126e+07	1.47126e+07		1.65995e+10	1.65995e+08		1.47126e+07
000021	0.0332007		0.040684	4.0684		18.491		1471259363	1.47126e+07	1.47126e+07		1.59968e+10	1.59968e+08		1.47126e+07
000021	0.0358673		0.018849	1.8849		18.4987		1471259363	1.47126e+07	1.47126e+07		1.84534e+10	1.84534e+08		1.47126e+07
000021	0.0472392		0.024667	2.4667		18.5119		1471259363	1.47126e+07	1.47126e+07		2.16346e+10	2.16346e+08		1.47126e+07
000021	0.0488498		0.055241	5.5241		18.5196		381517000	3815170	3815170		2.25234e+09	2.25234e+07		3815170
000022	0.0639208		0.170448	17.0448		18.5713		381517000	3815170	3815170		2223564238	2.22356e+07		3815170
000022	0.0675609		0.199759	19.9759		18.6967		381517000	3815170	3815170		2331627234	2.33163e+07		3815170
000022	0.0676716		0.129069	12.9069		18.7473		381517000	3815170	3815170		3214220100	32142201		3815170
000022	0.0683839		0.112555	11.2555		18.7484		495972100	4959721	4959721		4257118245	4.25712e+07		4959721
000022	0.0722027		0.086563	8.6563		18.7825		644763730	6.44764e+06	6.44764e+06		4573762884	4.57376e+07		6.44764e+06
000022	0.0722332		0.095291	9.5291		18.8144		644763730	6.44764e+06	6.44764e+06		4589401082	4.5894e+07		6.44764e+06
000022	0.0751435		0.090714	9.0714		18.8639		644763730	6.44764e+06	6.44764e+06		5457335718	5.45734e+07		6.44764e+06
000022	0.0836595		0.081719	8.1719		18.8782		644763730	6.44764e+06	6.44764e+06		5153728048	5.15373e+07		6.44764e+06
000022	0.0860124		0.041461	4.1461		19.0399		644763730	6.44764e+06	6.44764e+06		5527873569	5.52787e+07		6.44764e+06
000022	0.0863032		0.090875	9.0875		19.0421		644763730	6.44764e+06	6.44764e+06		6202184742	6.20218e+07		6.44764e+06
000022	0.0878291		0.06909	6.909		19.1202		644763730	6.44764e+06	6.44764e+06		6540228435	6.54023e+07		6.44764e+06
000022	0.0916071		0.09985	9.985		19.2126		644763730	6.44764e+06	6.44764e+06		6781130450	6.78113e+07		6.44764e+06
000022	0.0926075		0.125681	12.5681		19.2313		644763730	6.44764e+06	6.44764e+06		7.34653e+09	7.34653e+07		6.44764e+06
000022	0.0927945		0.115794	11.5794		19.2599		644763730	6.44764e+06	6.44764e+06		6.93582e+09	6.93582e+07		6.44764e+06
000022	0.0937969		0.129318	12.9318		19.2709		644763730	6.44764e+06	6.44764e+06		6.91377e+09	6.91377e+07		6.44764e+06
000022	0.0957813		0.125571	12.5571		19.2775		644763730	6.44764e+06	6.44764e+06		6.62048e+09	6.62048e+07		6.44764e+06
000022	0.104553		0.100542	10.0542		19.3259		644763730	6.44764e+06	6.44764e+06		7.97547e+09	7.97547e+07		6.44764e+06
000022	0.122384		0.083286	8.3286		19.3413		138756240	1.38756e+06	1.38756e+06		8.28555e+08	8.28555e+06		1.38756e+06
000023	0.0366629		0.266243	26.6243		19.4018		138756240	1.38756e+06	1.38756e+06		8.28513e+08	8.28513e+06		1.38756e+06
000023	0.0528453		0.481023	48.1023		19.4436		138756240	1.38756e+06	1.38756e+06		7.27183e+08	7.27183e+06		1.38756e+06
000023	0.0544001		0.23121	23.121		19.5536		138756240	1.38756e+06	1.38756e+06		7.23461e+08	7.23461e+06		1.38756e+06
000023	0.060465		0.16245	16.245		19.5987		138756240	1.38756e+06	1.38756e+06		7.3771e+08	7.3771e+06		1.38756e+06
000023	0.0613546		0.156762	15.6762		19.6053		138756240	1.38756e+06	1.38756e+06		9.35613e+08	9.35613e+06		1.38756e+06
000023	0.0625528		0.210474	21.0474		19.6328		138756240	1.38756e+06	1.38756e+06		8.84427e+08	8.84427e+06		1.38756e+06
000023	0.0646318		0.10956	10.956		19.723		138756240	1.38756e+06	1.38756e+06		7.99195e+08	7.99195e+06		1.38756e+06
000023	0.0652714		0.103868	10.3868		19.7901		138756240	1.38756e+06	1.38756e+06		9.74457e+08	9.74457e+06		1.38756e+06
000023	0.0711071		0.136233	13.6233		19.8264		138756240	1.38756e+06	1.38756e+06		1.07522e+09	1.07522e+07		1.38756e+06
000023	0.0742396		0.094429	9.4429		19.844		138756240	1.38756e+06	1.38756e+06		9.38521e+08	9.38521e+06		1.38756e+06
000023	0.0768871		0.094377	9.4377		19.9199		138756240	1.38756e+06	1.38756e+06		1.09357e+09	1.09357e+07		1.38756e+06
000023	0.0827809		0.104788	10.4788		19.9364		138756240	1.38756e+06	1.38756e+06		1.21904e+09	1.21904e+07		1.38756e+06
000023	0.0841918		0.109078	10.9078		20.0057		138756240	1.38756e+06	1.38756e+06		1.34491e+09	1.34491e+07		1.38756e+06
000023	0.0854082		0.097338	9.7338		20.0618		138756240	1.38756e+06	1.38756e+06		1.474e+09	1.474e+07		1.38756e+06
000023	0.0989935		0.092325	9.2325		20.1036		138756240	1.38756e+06	1.38756e+06		1.56587e+09	1.56587e+07		1.38756e+06
000023	0.106103		0.115617	11.5617		20.1344		138756240	1.38756e+06	1.38756e+06		1.51397e+09	1.51397e+07		1.38756e+06
000023	0.121208		0.094082	9.4082		20.1388		138756240	1.38756e+06	1.38756e+06		1.95162e+09	1.95162e+07		1.38756e+06
000023	0.145399		0.087208	8.7208		20.2246		138756240	1.38756e+06	1.38756e+06		2.32049e+09	2.32049e+07		1.38756e+06
000023	0.161464		0.080035	8.0035		20.2609		138756240	1.38756e+06	1.38756e+06		2.5194e+09	2.5194e+07		1.38756e+06
000023	0.18843		0.071258	7.1258		20.2851		138756240	1.38756e+06	1.38756e+06		2.32808e+09	2.32808e+07		1.38756e+06
000023	0.362698		0.054624	5.4624		20.328		220281600	2202816	2202816		8.30866e+08	8.30866e+06		2202816
000025	0.0464671		0.099763	9.9763		20.3423		220281600	2202816	2202816		8.35575e+08	8.35575e+06		2202816
000025	0.0521995		0.106769	10.6769		20.3731		220281600	2202816	2202816		6.14544e+08	6.14544e+06		2202816
000025	0.0764671		0.151675	15.1675		20.4116		220281600	2202816	2202816		6.11487e+08	6.11487e+06		2202816
000025	0.0816674		0.185111	18.5111		20.4116		220281600	2202816	2202816		5.99556e+08	5.99556e+06		2202816
000025	0.0908677		0.193489	19.3489		20.4292		220281600	2202816	2202816		5.70693e+08	5.70693e+06		2202816
000025	0.093571		0.180635	18.0635		20.4589		220281600	2202816	2202816		644911292	6.44911e+06		2202816
000025	0.0942093		0.181621	18.1621		20.5018		220281600	2202816	2202816		7.00998e+08	7.00998e+06		2202816
000025	0.105793		0.16904	16.904		20.5755		220281600	2202816	2202816		8.06325e+08	8.06325e+06		2202816
000025	0.106777		0.17711	17.711		20.5942		297281600	2972816	2972816		1.16867e+09	1.16867e+07		2972816
000025	0.108261		0.171024	17.1024		20.6833		297281600	2972816	2972816		1.189e+09	1.189e+07		2972816
000025	0.108272		0.180722	18.0722		20.7053		297281600	2972816	2972816		1.40331e+09	1.40331e+07		2972816
000025	0.110712		0.157661	15.7661		20.7317		297281600	2972816	2972816		1658295531	1.6583e+07		2972816
000025	0.116757		0.170739	17.0739		20.7339		431058320	4.31058e+06	4.31058e+06		1.64578e+09	1.64578e+07		4.31058e+06
000025	0.119622		0.127142	12.7142		20.7955		431058320	4.31058e+06	4.31058e+06		1.70844e+09	1.70844e+07		4.31058e+06
000025	0.130911		0.12816	12.816		20.8439		249317999	2.49318e+06	2.49318e+06		7.81983e+08	7.81983e+06		2.49318e+06
000026	0.0600278		0.438478	43.8478		20.8615		249317999	2.49318e+06	2.49318e+06		725845783	7.25846e+06		2.49318e+06
000026	0.0604602		0.396852	39.6852		20.8824		249317999	2.49318e+06	2.49318e+06		566681393	5.66681e+06		2.49318e+06
000026	0.0626393		0.810516	81.0516		20.9814		249317999	2.49318e+06	2.49318e+06		572847496	5.72847e+06		2.49318e+06
000026	0.0635885		0.427035	42.7035		20.9847		249317999	2.49318e+06	2.49318e+06		627537297	6.27537e+06		2.49318e+06
000026	0.0639574		0.326129	32.6129		21.0144		249317999	2.49318e+06	2.49318e+06		6.21276e+08	6.21276e+06		2.49318e+06
000026	0.064451		0.323871	32.3871		21.1013		249317999	2.49318e+06	2.49318e+06		7.71947e+08	7.71947e+06		2.49318e+06
000026	0.0649585		0.296702	29.6702		21.1068		249317999	2.49318e+06	2.49318e+06		1.0455e+09	1.0455e+07		2.49318e+06
000026	0.0672289		0.256233	25.6233		21.1134		249317999	2.49318e+06	2.49318e+06		1.44119e+09	1.44119e+07		2.49318e+06
000026	0.0717445		0.283205	28.3205		21.1365		249317999	2.49318e+06	2.49318e+06		1.52394e+09	1.52394e+07		2.49318e+06
000026	0.0766608		0.26934	26.934		21.1585		280548479	2.80548e+06	2.80548e+06		2.43654e+09	2.43654e+07		2.80548e+06
000026	0.0818066		0.256729	25.6729		21.1695		392767870	3.92768e+06	3.92768e+06		2.89578e+09	2.89578e+07		3.92768e+06
000026	0.0885407		0.271491	27.1491		21.2377		392767870	3.92768e+06	3.92768e+06		3.32676e+09	3.32676e+07		3.92768e+06
000026	0.0910864		0.293571	29.3571		21.2751		392767870	3.92768e+06	3.92768e+06		3.5587e+09	3.5587e+07		3.92768e+06
000026	0.102114		0.301551	30.1551		21.3191		392767870	3.92768e+06	3.92768e+06		3.65778e+09	3.65778e+07		3.92768e+06
000026	0.123926		0.316372	31.6372		21.3224		438744881	4.38745e+06	4.38745e+06		4.24667e+09	4.24667e+07		4.38745e+06
000026	0.128004		0.338993	33.8993		21.4313		438744881	4.38745e+06	4.38745e+06		4.0049e+09	4.0049e+07		4.38745e+06
000026	0.14658		0.344268	34.4268		21.4412		438744881	4.38745e+06	4.38745e+06		3.57979e+09	3.57979e+07		4.38745e+06
000026	0.16184		0.328969	32.8969		21.4599		438744881	4.38745e+06	4.38745e+06		3.59969e+09	3.59969e+07		4.38745e+06
000026	0.166146		0.32703	32.703		21.5182		442968881	4.42969e+06	4.42969e+06		3.76092e+09	3.76092e+07		4.42969e+06
000026	0.178846		0.307549	30.7549		21.5501		428091881	4.28092e+06	4.28092e+06		4.01871e+09	4.01871e+07		4.28092e+06
000026	0.536551		0.273533	27.3533		21.5512		1002079444	1.00208e+07	1.00208e+07		7.54431e+09	7.54431e+07		1.00208e+07
000027	0.00924272		0.082978	8.2978		21.5633		1002079444	1.00208e+07	1.00208e+07		7.76486e+09	7.76486e+07		1.00208e+07
000027	0.0178296		0.086193	8.6193		21.571		1202495332	1.2025e+07	1.2025e+07		7.99443e+09	7.99443e+07		1.2025e+07
000027	0.0183826		0.019625	1.9625		21.5875		1202495332	1.2025e+07	1.2025e+07		8.89425e+09	8.89425e+07		1.2025e+07
000027	0.0208716		0.024458	2.4458		21.604		1202495332	1.2025e+07	1.2025e+07		1.12177e+10	1.12177e+08		1.2025e+07
000027	0.0214024		0.028843	2.8843		21.6128		1202495332	1.2025e+07	1.2025e+07		1.10612e+10	1.10612e+08		1.2025e+07
000027	0.0315715		0.033313	3.3313		21.6227		1202495332	1.2025e+07	1.2025e+07		1.12408e+10	1.12408e+08		1.2025e+07
000027	0.0317547		0.03115	3.115		21.648		2202495332	2.2025e+07	2.2025e+07		2.45182e+10	2.45182e+08		2.2025e+07
000027	0.0319692		0.06537	6.537		21.6953		2202495332	2.2025e+07	2.2025e+07		2.93849e+10	2.93849e+08		2.2025e+07
000027	0.0338303		0.085838	8.5838		21.7052		2202495332	2.2025e+07	2.2025e+07		3.02498e+10	3.02498e+08		2.2025e+07
000027	0.0357936		0.068448	6.8448		21.7734		2202495332	2.2025e+07	2.2025e+07		2.907e+10	2.907e+08		2.2025e+07
000027	0.0359508		0.063614	6.3614		21.7778		2642994398	2.64299e+07	2.64299e+07		3.15091e+10	3.15091e+08		2.64299e+07
000027	0.0380903		0.064421	6.4421		21.802		2642994398	2.64299e+07	2.64299e+07		3.23592e+10	3.23592e+08		2.64299e+07
000027	0.0401856		0.078526	7.8526		21.8218		2642994398	2.64299e+07	2.64299e+07		3.33935e+10	3.33935e+08		2.64299e+07
000027	0.0421714		0.08927	8.927		21.9263		2642994398	2.64299e+07	2.64299e+07		3.84414e+10	3.84414e+08		2.64299e+07
000027	0.0440676		0.095998	9.5998		21.9307		3964491597	3.96449e+07	3.96449e+07		5.80674e+10	5.80674e+08		3.96449e+07
000027	0.0476451		0.129486	12.9486		21.945		3964491597	3.96449e+07	3.96449e+07		6.08622e+10	6.08622e+08		3.96449e+07
000027	0.0508551		0.136614	13.6614		22.022		3964491597	3.96449e+07	3.96449e+07		7.72309e+10	7.72309e+08		3.96449e+07
000027	0.0545014		0.15804	15.804		14.056		3964491597	3.96449e+07	3.96449e+07		8.50739e+10	8.50739e+08		3.96449e+07
000027	0.0575798		0.151216	15.1216		14.0651		3964491597	3.96449e+07	3.96449e+07		9.6112e+10	9.6112e+08		3.96449e+07
000027	0.0587832		0.142882	14.2882		14.1029		4757389916	4.75739e+07	4.75739e+07		1.14062e+11	1.14062e+09		4.75739e+07
000027	0.0714457		0.170412	17.0412		14.1239		288149400	2881494	2881494		4.90887e+08	4.90887e+06		2881494
000028	0.0161784		0.58137	58.137		14.1309		288149400	2881494	2881494		1.11817e+09	1.11817e+07		2881494
000028	0.0169017		0.261261	26.1261		14.1561		288149400	2881494	2881494		1.0526e+09	1.0526e+07		2881494
000028	0.0176669		0.225519	22.5519		14.1652		288149400	2881494	2881494		1.00833e+09	1.00833e+07		2881494
000028	0.0178354		0.23647	23.647		14.1736		288149400	2881494	2881494		8.46187e+08	8.46187e+06		2881494
000028	0.0181655		0.233302	23.3302		14.175		288149400	2881494	2881494		1.07245e+09	1.07245e+07		2881494
000028	0.0198009		0.21541	21.541		14.1869		288149400	2881494	2881494		2.67924e+09	2.67924e+07		2881494
000028	0.0199253		0.088913	8.8913		14.1897		288149400	2881494	2881494		2.90609e+09	2.90609e+07		2881494
000028	0.0208425		0.080015	8.0015		14.1953		288149400	2881494	2881494		3.68397e+09	3.68397e+07		2881494
000028	0.0217765		0.066596	6.6596		14.1953		288149400	2881494	2881494		5.23349e+09	5.23349e+07		2881494
000028	0.022456		0.062227	6.2227		14.2009		288149400	2881494	2881494		6.30679e+09	6.30679e+07		2881494
000028	0.0230301		0.062307	6.2307		14.2247		288149400	2881494	2881494		7.66576e+09	7.66576e+07		2881494
000028	0.0231082		0.060536	6.0536		14.2345		288149400	2881494	2881494		9.29584e+09	9.29584e+07		2881494
000028	0.0245104		0.055683	5.5683		14.3017		288149400	2881494	2881494		1.10579e+10	1.10579e+08		2881494
000028	0.0274737		0.050624	5.0624		14.3024		362631943	3.62632e+06	3.62632e+06		1.28289e+10	1.28289e+08		3.62632e+06
000028	0.0319106		0.046749	4.6749		14.3136		362631943	3.62632e+06	3.62632e+06		1.32183e+10	1.32183e+08		3.62632e+06
000028	0.0437689		0.041715	4.1715		14.3164		362631943	3.62632e+06	3.62632e+06		2.13128e+10	2.13128e+08		3.62632e+06
000028	0.0443166		0.076604	7.6604		14.3297		428126983	4.28127e+06	4.28127e+06		2.23436e+10	2.23436e+08		4.28127e+06
000028	0.0531312		0.076392	7.6392		14.3752		428126983	4.28127e+06	4.28127e+06		2.89303e+10	2.89303e+08		4.28127e+06
000028	0.0576591		0.084851	8.4851		14.3899		428126983	4.28127e+06	4.28127e+06		3.35206e+10	3.35206e+08		4.28127e+06
000028	0.0645853		0.07719	7.719		14.4235		428126983	4.28127e+06	4.28127e+06		3.95945e+10	3.95945e+08		4.28127e+06
000028	0.379175		0.085016	8.5016		14.4816		1011660000	10116600	10116600		4.11391e+09	4.11391e+07		10116600
000029	0.0898533		0.269038	26.9038		14.4858		1011660000	10116600	10116600		3.47321e+09	3.47321e+07		10116600
000029	0.0270152		1.06631	106.631		14.5782		1011660000	10116600	10116600		3.00099e+09	3.00099e+07		10116600
000029	0.0272185		0.38544	38.544		14.6083		1011660000	10116600	10116600		2.74681e+09	2.74681e+07		10116600
000029	0.0301648		0.203321	20.3321		14.609		1011660000	10116600	10116600		2.51899e+09	2.51899e+07		10116600
000029	0.0304753		0.250681	25.0681		14.6132		1011660000	10116600	10116600		2.28031e+09	2.28031e+07		10116600
000029	0.030593		0.139491	13.9491		14.6517		1011660000	10116600	10116600		2.39144e+09	2.39144e+07		10116600
000029	0.0340338		-0.03866	-3.866		14.6713		1011660000	10116600	10116600		2.30272e+09	2.30272e+07		10116600
000029	0.036787		0.157937	15.7937		14.6755		1011660000	10116600	10116600		2.26566e+09	2.26566e+07		10116600
000029	0.0579664		0.163618	16.3618		14.6811		1011660000	10116600	10116600		3.36111e+09	3.36111e+07		10116600
000029	0.0634529		0.158219	15.8219		14.6881		1011660000	10116600	10116600		3.37909e+09	3.37909e+07		10116600
000029	0.0661216		0.138432	13.8432		14.6881		1011660000	10116600	10116600		3.23613e+09	3.23613e+07		10116600
000029	0.0685498		0.090425	9.0425		14.7035		1011660000	10116600	10116600		3.71277e+09	3.71277e+07		10116600
000029	0.0779284		0.09546	9.546		14.7105		1011660000	10116600	10116600		4.2151e+09	4.2151e+07		10116600
000029	0.0827331		0.050752	5.0752		14.7476		1011660000	10116600	10116600		4.3751e+09	4.3751e+07		10116600
000029	0.0935993		0.067215	6.7215		14.7651		1011660000	10116600	10116600		4.17994e+09	4.17994e+07		10116600
000029	0.10864		0.063895	6.3895		14.7686		1011660000	10116600	10116600		3.7856e+09	3.7856e+07		10116600
000029	0.128225		0.034014	3.4014		14.77		1011660000	10116600	10116600		3.98926e+09	3.98926e+07		10116600
000029	0.152904		0.056003	5.6003		14.7924		1011660000	10116600	10116600		4.66589e+09	4.66589e+07		10116600
000029	0.189009		0.050275	5.0275		14.8148		1011660000	10116600	10116600		4.90967e+09	4.90967e+07		10116600
000029	0.216488		0.049997	4.9997		14.8267		1011660000	10116600	10116600		4.93692e+09	4.93692e+07		10116600
000029	0.864481		0.079318	7.9318		14.8379		1298695140	1.2987e+07	1.2987e+07		7.11035e+09	7.11035e+07		1.2987e+07
000030	0.0502682		0.139739	13.9739		14.8477		1298695140	1.2987e+07	1.2987e+07		7271114435	7.27111e+07		1.2987e+07
000030	0.0569144		0.140344	14.0344		14.8547		1293251508	1.29325e+07	1.29325e+07		8.08538e+09	8.08538e+07		1.29325e+07
000030	0.0687225		0.155312	15.5312		14.8617		1293251508	1.29325e+07	1.29325e+07		9.07299e+09	9.07299e+07		1.29325e+07
000030	0.0879045		0.137116	13.7116		14.8694		1293251508	1.29325e+07	1.29325e+07		1.03643e+10	1.03643e+08		1.29325e+07
000030	0.0892788		0.125753	12.5753		14.8743		1810552111	1.81055e+07	1.81055e+07		1.16821e+10	1.16821e+08		1.81055e+07
000030	0.097512		0.097845	9.7845		14.9044		1810552111	1.81055e+07	1.81055e+07		1.29206e+10	1.29206e+08		1.81055e+07
000030	0.0994107		0.080301	8.0301		14.9478		1810552111	1.81055e+07	1.81055e+07		1.44615e+10	1.44615e+08		1.81055e+07
000030	0.114784		0.079605	7.9605		14.9926		466302377	4.66302e+06	4.66302e+06		1.4067e+09	1.4067e+07		4.66302e+06
000031	0.0240936		0.343068	34.3068		15.008		466302377	4.66302e+06	4.66302e+06		1.63622e+09	1.63622e+07		4.66302e+06
000031	0.0266557		0.321297	32.1297		15.0297		466302377	4.66302e+06	4.66302e+06		1.5797e+09	1.5797e+07		4.66302e+06
000031	0.030179		0.307383	30.7383		15.0465		466302377	4.66302e+06	4.66302e+06		1.70594e+09	1.70594e+07		4.66302e+06
000031	0.0329298		0.246703	24.6703		15.0605		466302377	4.66302e+06	4.66302e+06		1.88832e+09	1.88832e+07		4.66302e+06
000031	0.0373504		0.266938	26.6938		15.1193		466302377	4.66302e+06	4.66302e+06		1.90683e+09	1.90683e+07		4.66302e+06
000031	0.0374609		0.272404	27.2404		15.1354		699453565	6.99454e+06	6.99454e+06		2.45851e+09	2.45851e+07		6.99454e+06
000031	0.0381688		0.337354	33.7354		15.1417		906865798	9.06866e+06	9.06866e+06		6.00901e+09	6.00901e+07		9.06866e+06
000031	0.0434407		0.225044	22.5044		15.1508		1813731596	1.81373e+07	1.81373e+07		9.04761e+09	9.04761e+07		1.81373e+07
000031	0.0471421		0.25203	25.203		15.1683		1813731596	1.81373e+07	1.81373e+07		1.32873e+10	1.32873e+08		1.81373e+07
000031	0.0522506		0.139638	13.9638		15.1746		1813731596	1.81373e+07	1.81373e+07		2.01736e+10	2.01736e+08		1.81373e+07
000031	0.0872953		0.231419	23.1419		15.1823		1813731596	1.81373e+07	1.81373e+07		3.26026e+10	3.26026e+08		1.81373e+07
000031	0.111834		0.160393	16.0393		15.1949		1813731596	1.81373e+07	1.81373e+07		3.48386e+10	3.48386e+08		1.81373e+07
000031	0.15283		0.127284	12.7284		15.211		1813731596	1.81373e+07	1.81373e+07		4.06027e+10	4.06027e+08		1.81373e+07
000031	0.176614		0.114954	11.4954		15.2124		1813731596	1.81373e+07	1.81373e+07		4.63115e+10	4.63115e+08		1.81373e+07
000031	0.196963		0.134254	13.4254		15.2229		1813731596	1.81373e+07	1.81373e+07		5.53217e+10	5.53217e+08		1.81373e+07
000031	0.213755		0.098807	9.8807		15.2614		1813731596	1.81373e+07	1.81373e+07		6.1277e+10	6.1277e+08		1.81373e+07
000031	0.218008		0.082073	8.2073		15.2635		1813731596	1.81373e+07	1.81373e+07		7.57515e+10	7.57515e+08		1.81373e+07
000031	0.247962		0.13851	13.851		15.2726		1813731596	1.81373e+07	1.81373e+07		9.11719e+10	9.11719e+08		1.81373e+07
000031	0.257337		0.151896	15.1896		15.3041		4286313339	4.28631e+07	4.28631e+07		1.83183e+11	1.83183e+09		4.28631e+07
000031	0.263617		0.136018	13.6018		15.3097		4286313339	4.28631e+07	4.28631e+07		1.99871e+11	1.99871e+09		4.28631e+07
000031	0.272913		0.090382	9.0382		15.3125		130812000	1308120	1308120		8.45296e+08	8.45296e+06		1308120
000032	0.0352485		0.075578	7.5578		15.3307		130812000	1308120	1308120		8.93897e+08	8.93897e+06		1308120
000032	0.0415212		0.074131	7.4131		15.351		149272000	1492720	1492720		1.07562e+09	1.07562e+07		1492720
000032	0.0515731		0.094822	9.4822		15.3902		194053600	1940536	1940536		1.10026e+09	1.10026e+07		1940536
000032	0.0548236		0.131819	13.1819		15.393		194053600	1940536	1940536		1.24011e+09	1.24011e+07		1940536
000032	0.0550832		0.097288	9.7288		15.4098		194053600	1940536	1940536		1.3184e+09	1.3184e+07		1940536
000032	0.0606749		0.08778	8.778		15.4441		194053600	1940536	1940536		1.37561e+09	1.37561e+07		1940536
000032	0.06185		0.086776	8.6776		15.4511		194053600	1940536	1940536		1.83472e+09	1.83472e+07		1940536
000032	0.062013		0.084278	8.4278		15.4749		232864320	2.32864e+06	2.32864e+06		1.36025e+09	1.36025e+07		2.32864e+06
000032	0.0663213		0.099346	9.9346		15.4784		232864320	2.32864e+06	2.32864e+06		1.43827e+09	1.43827e+07		2.32864e+06
000032	0.0677559		0.127644	12.7644		15.4861		232864320	2.32864e+06	2.32864e+06		1.48945e+09	1.48945e+07		2.32864e+06
000032	0.0716035		0.110649	11.0649		15.4868		232864320	2.32864e+06	2.32864e+06		1.57422e+09	1.57422e+07		2.32864e+06
000032	0.0726792		0.11543	11.543		15.4889		232864320	2.32864e+06	2.32864e+06		1692009584	1.69201e+07		2.32864e+06
000032	0.0732902		0.11621	11.621		15.5015		232864320	2.32864e+06	2.32864e+06		1.50141e+09	1.50141e+07		2.32864e+06
000032	0.075964		0.098099	9.8099		15.5169		232864320	2.32864e+06	2.32864e+06		2.76692e+09	2.76692e+07		2.32864e+06
000032	0.0763551		0.080002	8.0002		15.5337		351878445	3.51878e+06	3.51878e+06		2.12574e+09	2.12574e+07		3.51878e+06
000032	0.0795861		0.107416	10.7416		15.5442		422254134	4.22254e+06	4.22254e+06		1.95542e+09	1.95542e+07		4.22254e+06
000032	0.0825427		0.101209	10.1209		15.5582		422254134	4.22254e+06	4.22254e+06		1.92734e+09	1.92734e+07		4.22254e+06
000032	0.08272		0.108924	10.8924		15.5596		413219661	4.1322e+06	4.1322e+06		2.15338e+09	2.15338e+07		4.1322e+06
000032	0.0835535		0.112752	11.2752		15.5904		413219661	4.1322e+06	4.1322e+06		2.34226e+09	2.34226e+07		4.1322e+06
000032	0.0850969		0.083598	8.3598		15.5932		413219661	4.1322e+06	4.1322e+06		2.58577e+09	2.58577e+07		4.1322e+06
000032	0.0883439		0.07979	7.979		15.5967		311139400	3111394	3111394		1.45413e+09	1.45413e+07		3111394
000034	0.00259079		0.111346	11.1346		15.6072		311139400	3111394	3111394		1.51778e+09	1.51778e+07		3111394
000034	0.00304659		0.216952	21.6952		15.6261		311139400	3111394	3111394		1.41773e+09	1.41773e+07		3111394
000034	0.0031693		0.12597	12.597		15.6345		311139400	3111394	3111394		1.02363e+09	1.02363e+07		3111394
000034	0.00590948		0.739031	73.9031		15.6401		357973531	3.57974e+06	3.57974e+06		2.07619e+08	2.07619e+06		3.57974e+06
000034	0.00721895		0.137352	13.7352		15.6436		357973531	3.57974e+06	3.57974e+06		1.93552e+08	1.93552e+06		3.57974e+06
000034	0.0562804		0.125192	12.5192		15.6541		357973531	3.57974e+06	3.57974e+06		3.78211e+08	3.78211e+06		3.57974e+06
000034	0.0597236		0.108412	10.8412		15.6863		357973531	3.57974e+06	3.57974e+06		4.61668e+08	4.61668e+06		3.57974e+06
000034	0.0605677		0.125305	12.5305		15.6884		357973531	3.57974e+06	3.57974e+06		4.48008e+08	4.48008e+06		3.57974e+06
000034	0.0671374		0.145879	14.5879		15.7213		654070434	6.5407e+06	6.5407e+06		1.70372e+10	1.70372e+08		6.5407e+06
000034	0.072618		0.04656	4.656		15.7493		654070434	6.5407e+06	6.5407e+06		2.42732e+10	2.42732e+08		6.5407e+06
000034	0.0792805		0.03575	3.575		15.7577		654070434	6.5407e+06	6.5407e+06		2.59855e+10	2.59855e+08		6.5407e+06
000034	0.0995049		0.031367	3.1367		15.778		654070434	6.5407e+06	6.5407e+06		2.94209e+10	2.94209e+08		6.5407e+06
000034	0.109947		0.028259	2.8259		15.7976		659560727	6.59561e+06	6.59561e+06		3.06896e+10	3.06896e+08		6.59561e+06
000034	0.538368		0.023937	2.3937		15.8109		115887200	1158872	1158872		8.44546e+08	8.44546e+06		1158872
000035	0.0225474		0.132369	13.2369		15.8501		115887200	1158872	1158872		1.34347e+09	1.34347e+07		1158872
000035	0.0264371		0.116815	11.6815		15.8613		115887200	1158872	1158872		1.53049e+09	1.53049e+07		1158872
000035	0.0309347		0.085526	8.5526		15.8697		115887200	1158872	1158872		1.80834e+09	1.80834e+07		1158872
000035	0.0362438		0.082126	8.2126		15.8753		115887200	1158872	1158872		4.77822e+08	4.77822e+06		1158872
000035	0.0440869		0.716391	71.6391		15.8858		356180613	3.56181e+06	3.56181e+06		3.27229e+09	3.27229e+07		3.56181e+06
000035	0.0539252		0.163694	16.3694		15.8998		356180613	3.56181e+06	3.56181e+06		4.39902e+09	4.39902e+07		3.56181e+06
000035	0.0905761		0.205888	20.5888		15.9082		356180613	3.56181e+06	3.56181e+06		5.99849e+09	5.99849e+07		3.56181e+06
000035	0.100661		0.233619	23.3619		15.9236		356180613	3.56181e+06	3.56181e+06		8.13026e+09	8.13026e+07		3.56181e+06
000035	0.100795		0.207474	20.7474		15.9341		356180613	3.56181e+06	3.56181e+06		8.80891e+09	8.80891e+07		3.56181e+06
000035	0.108428		0.200683	20.0683		15.9425		356180613	3.56181e+06	3.56181e+06		4.72969e+10	4.72969e+08		3.56181e+06
000035	0.113197		0.08518	8.518		15.9439		356180613	3.56181e+06	3.56181e+06		5.03779e+10	5.03779e+08		3.56181e+06
000035	0.656749		0.083835	8.3835		15.9544		359555085	3.59555e+06	3.59555e+06		2.62928e+09	2.62928e+07		3.59555e+06
000036	0.0171596		0.126262	12.6262		15.9964		359555085	3.59555e+06	3.59555e+06		4.03997e+09	4.03997e+07		3.59555e+06
000036	0.0204851		0.212391	21.2391		16.0076		359555085	3.59555e+06	3.59555e+06		4.01515e+09	4.01515e+07		3.59555e+06
000036	0.0224716		0.131239	13.1239		16.016		449555085	4.49555e+06	4.49555e+06		4.55656e+09	4.55656e+07		4.49555e+06
000036	0.0253686		0.193327	19.3327		16.0461		449555085	4.49555e+06	4.49555e+06		2.64817e+09	2.64817e+07		4.49555e+06
000036	0.0257114		0.225464	22.5464		16.0482		449555085	4.49555e+06	4.49555e+06		8.8163e+09	8.8163e+07		4.49555e+06
000036	0.0266999		0.084276	8.4276		16.065		1123887712	1.12389e+07	1.12389e+07		1.19933e+10	1.19933e+08		1.12389e+07
000036	0.0467806		0.057422	5.7422		16.1112		1123887712	1.12389e+07	1.12389e+07		1.34227e+10	1.34227e+08		1.12389e+07
000036	0.0469242		0.069637	6.9637		16.114		1123887712	1.12389e+07	1.12389e+07		3.06914e+09	3.06914e+07		1.12389e+07
000036	0.0502528		0.624908	62.4908		16.1196		1123887712	1.12389e+07	1.12389e+07		4.17516e+09	4.17516e+07		1.12389e+07
000036	0.0584742		0.061378	6.1378		16.1231		1123887712	1.12389e+07	1.12389e+07		3.86228e+09	3.86228e+07		1.12389e+07
000036	0.0633577		0.136815	13.6815		16.1413		1123887712	1.12389e+07	1.12389e+07		4.26724e+09	4.26724e+07		1.12389e+07
000036	0.0914392		0.192508	19.2508		16.1756		1123887712	1.12389e+07	1.12389e+07		4.19589e+09	4.19589e+07		1.12389e+07
000036	0.110172		0.450738	45.0738		16.1917		1123887712	1.12389e+07	1.12389e+07		4.56893e+09	4.56893e+07		1.12389e+07
000036	0.11384		0.492892	49.2892		16.1952		1140487712	1.14049e+07	1.14049e+07		6.46374e+09	6.46374e+07		1.14049e+07
000036	0.136759		0.298712	29.8712		16.2309		1141587712	1.14159e+07	1.14159e+07		9.72548e+09	9.72548e+07		1.14159e+07
000036	0.167308		0.072539	7.2539		16.2323		1141487712	1.14149e+07	1.14149e+07		8.71866e+09	8.71866e+07		1.14149e+07
000036	0.20782		0.041874	4.1874		16.2351		1141487712	1.14149e+07	1.14149e+07		1.0893e+10	1.0893e+08		1.14149e+07
000036	0.276918		0.055631	5.5631		16.2575		1483934025	1.48393e+07	1.48393e+07		1.2142e+10	1.2142e+08		1.48393e+07
000036	0.325616		0.061628	6.1628		16.2974		1483934025	1.48393e+07	1.48393e+07		1.08445e+10	1.08445e+08		1.48393e+07
000036	0.357913		0.052126	5.2126		16.3135		356400000	3564000	3564000		1.34141e+09	1.34141e+07		3564000
000037	0.0185059		0.042602	4.2602		16.3352		547965998	5.47966e+06	5.47966e+06		1.55675e+09	1.55675e+07		5.47966e+06
000037	0.018866		0.027889	2.7889		16.3828		547965998	5.47966e+06	5.47966e+06		2.02916e+09	2.02916e+07		5.47966e+06
000037	0.0208545		0.035099	3.5099		16.3926		547965998	5.47966e+06	5.47966e+06		2.57197e+09	2.57197e+07		5.47966e+06
000037	0.0234863		0.023626	2.3626		16.4164		547965998	5.47966e+06	5.47966e+06		3.80142e+09	3.80142e+07		5.47966e+06
000037	0.0279971		0.038686	3.8686		16.4192		547965998	5.47966e+06	5.47966e+06		4.23049e+09	4.23049e+07		5.47966e+06
000037	0.0285653		0.041739	4.1739		16.4213		547965998	5.47966e+06	5.47966e+06		4.77253e+09	4.77253e+07		5.47966e+06
000037	0.0293617		0.055678	5.5678		16.4591		547966000	5479660	5479660		5552914000	55529140		5479660
000037	0.029756		0.06424	6.424		16.4871		602762596	6.02763e+06	6.02763e+06		4.98594e+09	4.98594e+07		6.02763e+06
000037	0.0314812		0.081827	8.1827		16.5004		602762596	6.02763e+06	6.02763e+06		4.9266e+09	4.9266e+07		6.02763e+06
000037	0.0403751		0.120817	12.0817		16.5158		602762596	6.02763e+06	6.02763e+06		5.27895e+09	5.27895e+07		6.02763e+06
000037	0.0484029		0.140526	14.0526		16.534		602762596	6.02763e+06	6.02763e+06		5.45275e+09	5.45275e+07		6.02763e+06
000037	0.0496195		0.125281	12.5281		16.5354		602762596	6.02763e+06	6.02763e+06		5.53607e+09	5.53607e+07		6.02763e+06
000037	0.053397		0.281057	28.1057		16.5361		602762596	6.02763e+06	6.02763e+06		5.44029e+09	5.44029e+07		6.02763e+06
000037	0.0598892		0.308359	30.8359		16.5382		602762596	6.02763e+06	6.02763e+06		5.05642e+09	5.05642e+07		6.02763e+06
000037	0.0763903		0.277108	27.7108		16.5529		602762596	6.02763e+06	6.02763e+06		4.57985e+09	4.57985e+07		6.02763e+06
000037	0.0835979		0.287858	28.7858		16.5662		602762596	6.02763e+06	6.02763e+06		2.8838e+09	2.8838e+07		6.02763e+06
000037	0.0895991		0.076052	7.6052		16.5753		602762596	6.02763e+06	6.02763e+06		3.30715e+09	3.30715e+07		6.02763e+06
000037	0.0928214		0.072603	7.2603		16.5851		602762596	6.02763e+06	6.02763e+06		3.21926e+09	3.21926e+07		6.02763e+06
000037	0.113289		0.112428	11.2428		16.6243		602762596	6.02763e+06	6.02763e+06		3.02083e+09	3.02083e+07		6.02763e+06
000037	0.113343		0.118276	11.8276		14.2686		90486000	904860	904860		1.68053e+08	1.68053e+06		904860
000038	0.0174005		0.206864	20.6864		14.2746		90486000	904860	904860		2.11154e+08	2.11154e+06		904860
000038	0.0191048		0.033323	3.3323		14.2764		90486000	904860	904860		2.61597e+08	2.61597e+06		904860
000038	0.0246979		0.020869	2.0869		14.2776		90486000	904860	904860		2.54932e+08	2.54932e+06		904860
000038	0.0297418		0.263453	26.3453		14.2944		90486000	904860	904860		2.00344e+08	2.00344e+06		904860
000038	0.0305351		1.59938	159.938		14.3142		96227998	962280	962280		6.80916e+08	6.80916e+06		962280
000038	0.0435113		0.083373	8.3373		14.3238		96227998	962280	962280		6.83293e+08	6.83293e+06		962280
000038	0.0486015		0.061149	6.1149		14.3244		96227998	962280	962280		7.44778e+08	7.44778e+06		962280
000038	0.060296		0.080182	8.0182		14.3286		326735887	3.26736e+06	3.26736e+06		6.39362e+09	6.39362e+07		3.26736e+06
000038	0.0665935		0.081014	8.1014		14.331		522777419	5.22777e+06	5.22777e+06		5.77193e+09	5.77193e+07		5.22777e+06
000038	0.0682543		0.031554	3.1554		14.334		522777419	5.22777e+06	5.22777e+06		3.03379e+09	3.03379e+07		5.22777e+06
000038	0.162437		0.015032	1.5032		14.3556		522777419	5.22777e+06	5.22777e+06		2.91716e+09	2.91716e+07		5.22777e+06
000038	0.204321		0.024982	2.4982		14.3622		522777419	5.22777e+06	5.22777e+06		3.2385e+09	3.2385e+07		5.22777e+06
000038	1.49288		0.019307	1.9307		14.3622		340201398	3.40201e+06	3.40201e+06		6.63979e+09	6.63979e+07		3.40201e+06
000039	0.0269444		0.119919	11.9919		14.3808		340201398	3.40201e+06	3.40201e+06		5.93685e+09	5.93685e+07		3.40201e+06
000039	0.0314887		0.141312	14.1312		14.3814		510302096	5.10302e+06	5.10302e+06		7.73723e+09	7.73723e+07		5.10302e+06
000039	0.0327739		0.077396	7.7396		14.3838		630302096	6.30302e+06	6.30302e+06		9.93197e+09	9.93197e+07		6.30302e+06
000039	0.0351063		0.074418	7.4418		14.3886		1008483353	1.00848e+07	1.00848e+07		1.68943e+10	1.68943e+08		1.00848e+07
000039	0.0391542		0.06466	6.466		14.3886		2016966706	2.01697e+07	2.01697e+07		1.71731e+10	1.71731e+08		2.01697e+07
000039	0.0394639		0.072793	7.2793		14.4006		2218663376	2.21866e+07	2.21866e+07		2.29234e+10	2.29234e+08		2.21866e+07
000039	0.0419788		0.05926	5.926		14.412		2662396000	26623960	26623960		40391920000	403919200		26623960
000039	0.0420241		0.06404	6.404		14.4372		2662396000	26623960	26623960		34557863000	345578630		26623960
000039	0.0520007		0.062055	6.2055		14.4462		2662396000	26623960	26623960		37358383000	373583830		26623960
000039	0.0528193		0.138449	13.8449		14.4492		2662396000	26623960	26623960		54130649000	541306490		26623960
000039	0.0551778		0.089908	8.9908		14.4588		2662396000	26623960	26623960		64361714000	643617140		26623960
000039	0.058748		0.100098	10.0098		14.4822		2662396000	26623960	26623960		62992380000	629923800		26623960
000039	0.060645		0.11063	11.063		14.4834		2662396000	26623960	26623960		72605972000	726059720		26623960
000039	0.0664538		0.109086	10.9086		14.5008		2672629000	26726290	26726290		87776181000	877761810		26726290
000039	0.0684783		0.107375	10.7375		14.5038		2977820000	29778200	29778200		106763171000	1067631710		29778200
000039	0.0698331		0.125238	12.5238		14.5086		2978577000	29785770	29785770		124614748000	1246147480		29785770
000039	0.0706642		0.138612	13.8612		14.5116		2982889000	29828890	29828890		130604379000	1306043790		29828890
000039	0.0718487		0.129163	12.9163		14.52		2984989000	29849890	29849890		158883963000	1588839630		29849890
000039	0.0719191		0.086228	8.6228		14.5242		3584504000	35845040	35845040		172107521000	1721075210		35845040
000039	0.0823413		0.102286	10.2286		14.5488		3595014000	35950140	35950140		146211511000	1462115110		35950140
000039	0.0965092		0.095402	9.5402		14.5824		469593364	4.69593e+06	4.69593e+06		2369836206	2.36984e+07		4.69593e+06
000040	0.0363314		0.301013	30.1013		14.5872		469593364	4.69593e+06	4.69593e+06		1999913348	1.99991e+07		4.69593e+06
000040	0.0395535		0.599713	59.9713		14.5884		469593364	4.69593e+06	4.69593e+06		2277140749	2.27714e+07		4.69593e+06
000040	0.0403699		0.802413	80.2413		14.5902		469593364	4.69593e+06	4.69593e+06		2.15309e+09	2.15309e+07		4.69593e+06
000040	0.0414787		0.313326	31.3326		14.5944		469593364	4.69593e+06	4.69593e+06		2.28993e+09	2.28993e+07		4.69593e+06
000040	0.0494683		0.332492	33.2492		14.6004		469593364	4.69593e+06	4.69593e+06		2.22724e+09	2.22724e+07		4.69593e+06
000040	0.0584843		0.326353	32.6353		14.6064		469593364	4.69593e+06	4.69593e+06		2.35809e+09	2.35809e+07		4.69593e+06
000040	0.0759003		0.632724	63.2724		14.61		469593364	4.69593e+06	4.69593e+06		2.83179e+09	2.83179e+07		4.69593e+06
000040	0.0894958		0.301775	30.1775		14.6148		469593364	4.69593e+06	4.69593e+06		2.28342e+09	2.28342e+07		4.69593e+06
000040	0.0921816		0.203038	20.3038		14.6568		469593364	4.69593e+06	4.69593e+06		1.88814e+09	1.88814e+07		4.69593e+06
000040	0.100439		0.099381	9.9381		14.6676		469593364	4.69593e+06	4.69593e+06		2.86835e+09	2.86835e+07		4.69593e+06
000040	0.145546		0.126379	12.6379		14.6748		469593364	4.69593e+06	4.69593e+06		3.96058e+09	3.96058e+07		4.69593e+06
000040	0.186035		0.184208	18.4208		14.6766		469593364	4.69593e+06	4.69593e+06		4.26981e+09	4.26981e+07		4.69593e+06
000040	0.196414		0.17367	17.367		14.685		469593364	4.69593e+06	4.69593e+06		6.76891e+09	6.76891e+07		4.69593e+06
000040	0.212626		0.134431	13.4431		14.6868		1337173272	1.33717e+07	1.33717e+07		1.7288e+10	1.7288e+08		1.33717e+07
000040	0.223124		0.091472	9.1472		14.6868		1337173272	1.33717e+07	1.33717e+07		2.89035e+10	2.89035e+08		1.33717e+07
000040	0.243231		0.079769	7.9769		14.7078		1486873870	1.48687e+07	1.48687e+07		3.4423e+10	3.4423e+08		1.48687e+07
000040	0.438996		0.097809	9.7809		14.7114		1486873870	1.48687e+07	1.48687e+07		3.09872e+10	3.09872e+08		1.48687e+07
000040	0.440892		0.131291	13.1291		14.7174		1486873870	1.48687e+07	1.48687e+07		2.62012e+10	2.62012e+08		1.48687e+07
000040	0.583585		0.23595	23.595		14.7246		239463040	2.39463e+06	2.39463e+06		3.44856e+09	3.44856e+07		2.39463e+06
000042	0.0327633		0.139871	13.9871		14.7264		239463040	2.39463e+06	2.39463e+06		4.11585e+09	4.11585e+07		2.39463e+06
000042	0.0381572		0.170818	17.0818		14.7378		239463040	2.39463e+06	2.39463e+06		4.40467e+09	4.40467e+07		2.39463e+06
000042	0.0409739		0.181716	18.1716		14.7396		239463040	2.39463e+06	2.39463e+06		4.93537e+09	4.93537e+07		2.39463e+06
000042	0.0473411		0.155964	15.5964		14.7438		239463040	2.39463e+06	2.39463e+06		4.80489e+09	4.80489e+07		2.39463e+06
000042	0.0511452		0.136818	13.6818		14.745		239463040	2.39463e+06	2.39463e+06		3.13142e+09	3.13142e+07		2.39463e+06
000042	0.0513406		0.195894	19.5894		14.7732		239463040	2.39463e+06	2.39463e+06		4.19494e+09	4.19494e+07		2.39463e+06
000042	0.0559735		0.277379	27.7379		14.8002		239463040	2.39463e+06	2.39463e+06		5.37485e+09	5.37485e+07		2.39463e+06
000042	0.0576601		0.254191	25.4191		14.8074		239463040	2.39463e+06	2.39463e+06		5.54881e+09	5.54881e+07		2.39463e+06
000042	0.0679837		0.21783	21.783		14.8086		239463040	2.39463e+06	2.39463e+06		6.48072e+09	6.48072e+07		2.39463e+06
000042	0.072026		0.123031	12.3031		14.8158		239463040	2.39463e+06	2.39463e+06		6.78991e+09	6.78991e+07		2.39463e+06
000042	0.0747512		0.145405	14.5405		14.8224		239463040	2.39463e+06	2.39463e+06		7.14763e+09	7.14763e+07		2.39463e+06
000042	0.0851234		0.132937	13.2937		14.826		239463040	2.39463e+06	2.39463e+06		7.51671e+09	7.51671e+07		2.39463e+06
000042	0.0892408		0.110054	11.0054		14.8314		239463040	2.39463e+06	2.39463e+06		7.99817e+09	7.99817e+07		2.39463e+06
000042	0.0905599		0.135857	13.5857		14.8386		478926080	4.78926e+06	4.78926e+06		1.61963e+10	1.61963e+08		4.78926e+06
000042	0.105516		0.133424	13.3424		14.8512		665069639	6.6507e+06	6.6507e+06		2.46214e+10	2.46214e+08		6.6507e+06
000042	0.106981		0.139617	13.9617		14.8602		664831139	6.64831e+06	6.64831e+06		2.91616e+10	2.91616e+08		6.64831e+06
000042	0.110343		0.115609	11.5609		14.8638		664831139	6.64831e+06	6.64831e+06		4.36199e+10	4.36199e+08		6.64831e+06
000042	0.115525		0.11655	11.655		14.8758		664831139	6.64831e+06	6.64831e+06		4.60507e+10	4.60507e+08		6.64831e+06
000042	0.135939		0.162006	16.2006		14.898		664831139	6.64831e+06	6.64831e+06		4.51415e+10	4.51415e+08		6.64831e+06
000042	0.138456		0.191966	19.1966		14.9082		664831139	6.64831e+06	6.64831e+06		4.44438e+10	4.44438e+08		6.64831e+06
000042	0.172794		0.118114	11.8114		14.9112		139325472	1.39325e+06	1.39325e+06		1.24192e+09	1.24192e+07		1.39325e+06
000043	0.0468027		0.119185	11.9185		14.9124		139325472	1.39325e+06	1.39325e+06		9.51485e+08	9.51485e+06		1.39325e+06
000043	0.0537674		0.388084	38.8084		14.9142		139325472	1.39325e+06	1.39325e+06		8.27059e+08	8.27059e+06		1.39325e+06
000043	0.0555113		0.119966	11.9966		14.9208		139325472	1.39325e+06	1.39325e+06		8.03756e+08	8.03756e+06		1.39325e+06
000043	0.0564418		0.148845	14.8845		14.934		139325472	1.39325e+06	1.39325e+06		1.33193e+09	1.33193e+07		1.39325e+06
000043	0.057636		0.130182	13.0182		14.9382		139325472	1.39325e+06	1.39325e+06		1.47573e+09	1.47573e+07		1.39325e+06
000043	0.060247		0.127557	12.7557		14.9442		139325472	1.39325e+06	1.39325e+06		2.17595e+09	2.17595e+07		1.39325e+06
000043	0.0603327		0.151364	15.1364		14.9448		222320472	2.2232e+06	2.2232e+06		3.98653e+09	3.98653e+07		2.2232e+06
000043	0.0612866		0.140496	14.0496		14.9658		222320472	2.2232e+06	2.2232e+06		4.76316e+09	4.76316e+07		2.2232e+06
000043	0.0650026		0.214304	21.4304		14.9688		222320472	2.2232e+06	2.2232e+06		6.44644e+09	6.44644e+07		2.2232e+06
000043	0.0650132		0.222766	22.2766		14.97		222320472	2.2232e+06	2.2232e+06		7.94236e+09	7.94236e+07		2.2232e+06
000043	0.0655811		0.139295	13.9295		14.9754		333480708	3.33481e+06	3.33481e+06		1.10852e+10	1.10852e+08		3.33481e+06
000043	0.069488		0.139232	13.9232		14.976		666961416	6.66961e+06	6.66961e+06		1.44261e+10	1.44261e+08		6.66961e+06
000043	0.0728947		0.149133	14.9133		14.982		666961416	6.66961e+06	6.66961e+06		1.7718e+10	1.7718e+08		6.66961e+06
000043	0.0736126		0.117755	11.7755		14.9826		666961416	6.66961e+06	6.66961e+06		2.00684e+10	2.00684e+08		6.66961e+06
000043	0.0755762		0.143473	14.3473		14.9868		666961416	6.66961e+06	6.66961e+06		2.2881e+10	2.2881e+08		6.66961e+06
000043	0.0765591		0.16583	16.583		14.9892		666961416	6.66961e+06	6.66961e+06		2.17332e+10	2.17332e+08		6.66961e+06
000043	0.0997425		0.174765	17.4765		15.024		666961416	6.66961e+06	6.66961e+06		1.91141e+10	1.91141e+08		6.66961e+06
000043	0.109338		0.160915	16.0915		15.0336		666961416	6.66961e+06	6.66961e+06		1.32356e+10	1.32356e+08		6.66961e+06
000043	0.280021		0.116347	11.6347		15.0708		163416000	1634160	1634160		6.9657e+08	6.9657e+06		1634160
000045	0.0448853		0.235837	23.5837		15.0768		163416000	1634160	1634160		7.35019e+08	7.35019e+06		1634160
000045	0.0498325		0.216653	21.6653		15.0768		163416000	1634160	1634160		7.46969e+08	7.46969e+06		1634160
000045	0.069627		0.188264	18.8264		15.0954		163416000	1634160	1634160		7.06776e+08	7.06776e+06		1634160
000045	0.0775012		0.139717	13.9717		15.0984		245124000	2451240	2451240		6.70791e+08	6.70791e+06		2451240
000045	0.0839983		0.131915	13.1915		15.1026		245124000	2451240	2451240		6.59844e+08	6.59844e+06		2451240
000045	0.0855148		0.153506	15.3506		15.1146		245124000	2451240	2451240		6.60297e+08	6.60297e+06		2451240
000045	0.0878986		0.148606	14.8606		15.1218		245124000	2451240	2451240		6.80557e+08	6.80557e+06		2451240
000045	0.0892186		0.170375	17.0375		15.1272		245124000	2451240	2451240		5.65791e+08	5.65791e+06		2451240
000045	0.0922003		0.199028	19.9028		15.1572		245124000	2451240	2451240		8.02563e+08	8.02563e+06		2451240
000045	0.0986794		0.123939	12.3939		15.1578		336521849	3.36522e+06	3.36522e+06		1.65542e+09	1.65542e+07		3.36522e+06
000045	0.105884		0.130237	13.0237		15.162		336521849	3.36522e+06	3.36522e+06		1.80823e+09	1.80823e+07		3.36522e+06
000045	0.106227		0.107082	10.7082		15.1728		336521849	3.36522e+06	3.36522e+06		1.88066e+09	1.88066e+07		3.36522e+06
000045	0.109589		0.15729	15.729		15.1728		506521849	5.06522e+06	5.06522e+06		2.85176e+09	2.85176e+07		5.06522e+06
000045	0.11234		0.112242	11.2242		15.1836		506521849	5.06522e+06	5.06522e+06		2.82278e+09	2.82278e+07		5.06522e+06
000045	0.113565		0.085198	8.5198		15.2034		506521849	5.06522e+06	5.06522e+06		2.96939e+09	2.96939e+07		5.06522e+06
000045	0.120261		0.073642	7.3642		15.2124		506521849	5.06522e+06	5.06522e+06		4.11959e+09	4.11959e+07		5.06522e+06
000045	0.126512		0.096299	9.6299		15.2268		511274149	5.11274e+06	5.11274e+06		4.19575e+09	4.19575e+07		5.11274e+06
000045	0.129315		0.063113	6.3113		15.27		511274149	5.11274e+06	5.11274e+06		4.6192e+09	4.6192e+07		5.11274e+06
000045	0.138953		0.076437	7.6437		15.2784		509338429	5.09338e+06	5.09338e+06		4.5314e+09	4.5314e+07		5.09338e+06
000045	0.146499		0.061866	6.1866		15.291		507772279	5.07772e+06	5.07772e+06		4.96955e+09	4.96955e+07		5.07772e+06
000045	0.147614		0.067344	6.7344		15.2928		204887825	2.04888e+06	2.04888e+06		1.30462e+09	1.30462e+07		2.04888e+06
000046	0.0188979		0.094221	9.4221		15.2958		244084341	2.44084e+06	2.44084e+06		2.18425e+09	2.18425e+07		2.44084e+06
000046	0.0224478		0.107235	10.7235		15.3042		244084341	2.44084e+06	2.44084e+06		2.5134e+09	2.5134e+07		2.44084e+06
000046	0.0233407		0.108144	10.8144		15.312		244084341	2.44084e+06	2.44084e+06		3.3846e+09	3.3846e+07		2.44084e+06
000046	0.0379479		0.114786	11.4786		15.3126		292901209	2.92901e+06	2.92901e+06		3.10255e+09	3.10255e+07		2.92901e+06
000046	0.0463869		0.09023	9.023		15.3372		351481450	3.51481e+06	3.51481e+06		3.78983e+09	3.78983e+07		3.51481e+06
000046	0.0472391		0.121789	12.1789		15.342		751481450	7.51481e+06	7.51481e+06		7.29374e+09	7.29374e+07		7.51481e+06
000046	0.051981		0.039537	3.9537		15.3456		751481450	7.51481e+06	7.51481e+06		7.78641e+09	7.78641e+07		7.51481e+06
000046	0.054206		0.039182	3.9182		15.4188		2263695884	2.2637e+07	2.2637e+07		1.98219e+10	1.98219e+08		2.2637e+07
000046	0.0562351		0.104457	10.4457		15.4224		2263695884	2.2637e+07	2.2637e+07		2.27409e+10	2.27409e+08		2.2637e+07
000046	0.0604065		0.077454	7.7454		15.4458		2278655884	2.27866e+07	2.27866e+07		2.23459e+10	2.23459e+08		2.27866e+07
000046	0.0664912		0.173182	17.3182		15.4512		4557311768	4.55731e+07	4.55731e+07		2.34371e+10	2.34371e+08		4.55731e+07
000046	0.0764235		0.14782	14.782		15.4548		4557311768	4.55731e+07	4.55731e+07		3.09348e+10	3.09348e+08		4.55731e+07
000046	0.0811232		0.148304	14.8304		15.4626		4557311768	4.55731e+07	4.55731e+07		4.0738e+10	4.0738e+08		4.55731e+07
000046	0.0897998		0.105337	10.5337		15.4656		4557311768	4.55731e+07	4.55731e+07		7.08891e+10	7.08891e+08		4.55731e+07
000046	0.199935		0.315034	31.5034		15.4686		4557311768	4.55731e+07	4.55731e+07		1.18356e+11	1.18356e+09		4.55731e+07
000046	0.216727		0.423988	42.3988		15.4716		5196200656	5.1962e+07	5.1962e+07		1.67836e+11	1.67836e+09		5.1962e+07
000046	0.25622		0.334908	33.4908		15.4776		5196200656	5.1962e+07	5.1962e+07		1.87775e+11	1.87775e+09		5.1962e+07
000046	0.495427		0.788239	78.8239		15.4824		5196200656	5.1962e+07	5.1962e+07		2.12097e+11	2.12097e+09		5.1962e+07
000046	0.791044		1.28947	128.947		15.5022		5196200656	5.1962e+07	5.1962e+07		1.77872e+11	1.77872e+09		5.1962e+07
000046	1.61793		2.59714	259.714		15.5034		390768671	3.90769e+06	3.90769e+06		1865610798	1.86561e+07		3.90769e+06
000048	0.0466872		0.187329	18.7329		15.531		390768671	3.90769e+06	3.90769e+06		1.09727e+09	1.09727e+07		3.90769e+06
000048	0.049504		0.124153	12.4153		15.5838		390768671	3.90769e+06	3.90769e+06		8.74537e+08	8.74537e+06		3.90769e+06
000048	0.0668667		0.223844	22.3844		15.594		390768671	3.90769e+06	3.90769e+06		1.21173e+09	1.21173e+07		3.90769e+06
000048	0.074481		0.101538	10.1538		15.5964		390768671	3.90769e+06	3.90769e+06		1.33057e+09	1.33057e+07		3.90769e+06
000048	0.0788642		0.112783	11.2783		15.6132		390768671	3.90769e+06	3.90769e+06		1.98294e+09	1.98294e+07		3.90769e+06
000048	0.0842695		0.112012	11.2012		15.6162		390768671	3.90769e+06	3.90769e+06		1.9408e+09	1.9408e+07		3.90769e+06
000048	0.0898987		0.126465	12.6465		15.6468		390768671	3.90769e+06	3.90769e+06		1.95974e+09	1.95974e+07		3.90769e+06
000048	0.117619		0.163387	16.3387		15.6684		390768671	3.90769e+06	3.90769e+06		3.90478e+09	3.90478e+07		3.90769e+06
000048	0.124848		0.231215	23.1215		15.7158		402491731	4.02492e+06	4.02492e+06		6.47199e+09	6.47199e+07		4.02492e+06
000048	0.129938		0.063824	6.3824		15.7206		402491731	4.02492e+06	4.02492e+06		9.90375e+09	9.90375e+07		4.02492e+06
000048	0.147617		0.093775	9.3775		15.7326		136829160	1.36829e+06	1.36829e+06		4.6088e+08	4.6088e+06		1.36829e+06
000049	0.0108444		1.46014	146.014		15.7338		136829160	1.36829e+06	1.36829e+06		4.68852e+08	4.68852e+06		1.36829e+06
000049	0.0115578		0.745896	74.5896		15.801		136829160	1.36829e+06	1.36829e+06		3.38433e+08	3.38433e+06		1.36829e+06
000049	0.01172		0.657753	65.7753		15.8076		136829160	1.36829e+06	1.36829e+06		2.76946e+08	2.76946e+06		1.36829e+06
000049	0.0307473		1.13627	113.627		15.8124		136829160	1.36829e+06	1.36829e+06		5.99056e+08	5.99056e+06		1.36829e+06
000049	0.0332538		0.101503	10.1503		15.8394		136829160	1.36829e+06	1.36829e+06		6.09737e+08	6.09737e+06		1.36829e+06
000049	0.0377802		0.116256	11.6256		15.8484		136829160	1.36829e+06	1.36829e+06		6.57017e+08	6.57017e+06		1.36829e+06
000049	0.040141		0.115182	11.5182		15.849		136829160	1.36829e+06	1.36829e+06		611818377	6.11818e+06		1.36829e+06
000049	0.0494797		0.131633	13.1633		15.8508		136829160	1.36829e+06	1.36829e+06		6.54664e+08	6.54664e+06		1.36829e+06
000049	0.052787		0.110931	11.0931		15.852		136829160	1.36829e+06	1.36829e+06		8.50322e+08	8.50322e+06		1.36829e+06
000049	0.0652439		0.118211	11.8211		15.8664		136829160	1.36829e+06	1.36829e+06		1.41929e+09	1.41929e+07		1.36829e+06
000049	0.0687642		0.108633	10.8633		15.8688		136829160	1.36829e+06	1.36829e+06		1.86127e+09	1.86127e+07		1.36829e+06
000049	0.0710759		0.090359	9.0359		15.9198		136829160	1.36829e+06	1.36829e+06		3.37109e+09	3.37109e+07		1.36829e+06
000049	0.0751173		0.066414	6.6414		15.9252		205243738	2.05244e+06	2.05244e+06		4.6756e+09	4.6756e+07		2.05244e+06
000049	0.0757713		0.044022	4.4022		15.9288		205243738	2.05244e+06	2.05244e+06		3.40257e+09	3.40257e+07		2.05244e+06
000049	0.0804534		0.038334	3.8334		15.9576		205243738	2.05244e+06	2.05244e+06		5.14579e+09	5.14579e+07		2.05244e+06
000049	0.0854447		0.044487	4.4487		15.9606		205243738	2.05244e+06	2.05244e+06		7.61907e+09	7.61907e+07		2.05244e+06
000049	0.454901		0.046675	4.6675		15.9612		205243738	2.05244e+06	2.05244e+06		8822025314	8.82203e+07		2.05244e+06
000049	0.475192		0.022726	2.2726		15.9732		207197738	2.07198e+06	2.07198e+06		8.77016e+09	8.77016e+07		2.07198e+06
000049	0.829322		0.020147	2.0147		15.9786		207197738	2.07198e+06	2.07198e+06		9.03929e+09	9.03929e+07		2.07198e+06
000049	1.23767		0.018493	1.8493		15.987		116270000	1162700	1162700		6.06934e+08	6.06934e+06		1162700
000050	0.0265301		0.134384	13.4384		16.0086		132770000	1327700	1327700		8.57071e+08	8.57071e+06		1327700
000050	0.0337382		0.141098	14.1098		16.014		132770000	1327700	1327700		1.02325e+09	1.02325e+07		1327700
000050	0.0360401		0.332147	33.2147		16.0434		132770000	1327700	1327700		1.16637e+09	1.16637e+07		1327700
000050	0.0615839		0.133502	13.3502		16.0476		265540000	2655400	2655400		1.50973e+09	1.50973e+07		2655400
000050	0.0623148		0.115927	11.5927		16.0518		265540000	2655400	2655400		1.33116e+09	1.33116e+07		2655400
000050	0.0728549		0.119739	11.9739		16.0698		331925000	3319250	3319250		1.55062e+09	1.55062e+07		3319250
000050	0.0740948		0.113531	11.3531		16.0704		382825000	3828250	3828250		4.67744e+09	4.67744e+07		3828250
000050	0.0778566		0.098823	9.8823		16.0764		574237500	5742375	5742375		5.02323e+09	5.02323e+07		5742375
000050	0.0781839		0.197307	19.7307		16.0806		574237500	5742375	5742375		6.47607e+09	6.47607e+07		5742375
000050	0.0804367		0.176897	17.6897		16.0836		574237500	5742375	5742375		7971514291	7.97151e+07		5742375
000050	0.0844172		0.131752	13.1752		16.1016		574237500	5742375	5742375		8052164501	8.05216e+07		5742375
000050	0.0850903		0.121441	12.1441		16.104		574237500	5742375	5742375		7803188441	7.80319e+07		5742375
000050	0.0917878		0.146835	14.6835		16.1196		574237500	5742375	5742375		7976761304	7.97676e+07		5742375
000050	0.0981628		0.151081	15.1081		16.1196		1131738475	1.13174e+07	1.13174e+07		15692498583	1.56925e+08		1.13174e+07
000050	0.0994313		0.15823	15.823		16.1232		1401098744	1.4011e+07	1.4011e+07		21628692218	2.16287e+08		1.4011e+07
000050	0.107351		0.151999	15.1999		16.1238		1401098744	1.4011e+07	1.4011e+07		2.16793e+10	2.16793e+08		1.4011e+07
000050	0.110963		0.154925	15.4925		16.1304		1401098744	1.4011e+07	1.4011e+07		2.96523e+10	2.96523e+08		1.4011e+07
000050	0.111534		0.15615	15.615		16.1304		2048123051	2.04812e+07	2.04812e+07		6.0037e+10	6.0037e+08		2.04812e+07
000050	0.120654		0.068532	6.8532		16.131		2048123051	2.04812e+07	2.04812e+07		6.5451e+10	6.5451e+08		2.04812e+07
000050	0.135742		0.075593	7.5593		16.1604		2457747661	2.45775e+07	2.45775e+07		7.35578e+10	7.35578e+08		2.45775e+07
000050	0.265989		0.073289	7.3289		16.1772		296400000	2964000	2964000		1280868467	1.28087e+07		2964000
000055	0.0408962		0.119418	11.9418		16.1826		296400000	2964000	2964000		1393918123	1.39392e+07		2964000
000055	0.0459224		0.170518	17.0518		16.1868		296400000	2964000	2964000		1286478610	1.28648e+07		2964000
000055	0.0475849		0.505604	50.5604		16.197		296400000	2964000	2964000		1.45742e+09	1.45742e+07		2964000
000055	0.0518467		0.148959	14.8959		14.8516		296400000	2964000	2964000		1.24187e+09	1.24187e+07		2964000
000055	0.0567059		0.189873	18.9873		14.8571		296400000	2964000	2964000		1.20128e+09	1.20128e+07		2964000
000055	0.0656373		0.199169	19.9169		14.8693		352716000	3527160	3527160		1.12501e+09	1.12501e+07		3527160
000055	0.0728157		0.145551	14.5551		14.8918		387987600	3879876	3879876		1.3169e+09	1.3169e+07		3879876
000055	0.0751726		0.17785	17.785		14.894		426786359	4.26786e+06	4.26786e+06		1.39557e+09	1.39557e+07		4.26786e+06
000055	0.0783043		0.148545	14.8545		14.9094		426786359	4.26786e+06	4.26786e+06		1.48281e+09	1.48281e+07		4.26786e+06
000055	0.0787199		0.120878	12.0878		14.9232		504606604	5.04607e+06	5.04607e+06		1.99116e+09	1.99116e+07		5.04607e+06
000055	0.0805653		0.12547	12.547		14.933		756909905	7.5691e+06	7.5691e+06		2.16333e+09	2.16333e+07		7.5691e+06
000055	0.0811917		0.114686	11.4686		14.9402		756909905	7.5691e+06	7.5691e+06		2.3278e+09	2.3278e+07		7.5691e+06
000055	0.0812188		0.130599	13.0599		14.9418		756909905	7.5691e+06	7.5691e+06		2.59956e+09	2.59956e+07		7.5691e+06
000055	0.0820904		0.107429	10.7429		14.949		756909905	7.5691e+06	7.5691e+06		3.66272e+09	3.66272e+07		7.5691e+06
000055	0.0832091		0.116819	11.6819		14.9605		756909905	7.5691e+06	7.5691e+06		4.46415e+09	4.46415e+07		7.5691e+06
000055	0.0877586		0.115015	11.5015		14.9616		789094836	7.89095e+06	7.89095e+06		6.78705e+09	6.78705e+07		7.89095e+06
000055	0.101133		0.061717	6.1717		14.9649		1183642254	1.18364e+07	1.18364e+07		7.62542e+09	7.62542e+07		1.18364e+07
000055	0.110747		0.095315	9.5315		14.9655		1155481686	1.15548e+07	1.15548e+07		1.06589e+10	1.06589e+08		1.15548e+07
000055	0.126718		0.089273	8.9273		14.9655		1123384189	1.12338e+07	1.12338e+07		1.137e+10	1.137e+08		1.12338e+07
000055	0.129351		0.103348	10.3348		14.9688		1088278951	1.08828e+07	1.08828e+07		1.18669e+10	1.18669e+08		1.08828e+07
000055	0.444624		0.089983	8.9983		14.9842		220901184	2.20901e+06	2.20901e+06		1.10885e+09	1.10885e+07		2.20901e+06
000056	0.0312483		0.152157	15.2157		14.9946		220901184	2.20901e+06	2.20901e+06		1188321640	1.18832e+07		2.20901e+06
000056	0.0502626		0.320035	32.0035		14.9952		220901184	2.20901e+06	2.20901e+06		1.09542e+09	1.09542e+07		2.20901e+06
000056	0.102677		0.426836	42.6836		15.0117		220901184	2.20901e+06	2.20901e+06		1.07062e+09	1.07062e+07		2.20901e+06
000056	0.107266		0.419494	41.9494		15.0139		220901184	2.20901e+06	2.20901e+06		9.37464e+08	9.37464e+06		2.20901e+06
000056	0.127611		1.42204	142.204		15.0244		220901184	2.20901e+06	2.20901e+06		7.28665e+08	7.28665e+06		2.20901e+06
000056	0.128563		0.364481	36.4481		15.0244		220901184	2.20901e+06	2.20901e+06		7.40555e+08	7.40555e+06		2.20901e+06
000056	0.128792		1.12497	112.497		15.0326		220901184	2.20901e+06	2.20901e+06		1.03527e+09	1.03527e+07		2.20901e+06
000056	0.133936		0.916786	91.6786		15.0331		220901184	2.20901e+06	2.20901e+06		1.12613e+09	1.12613e+07		2.20901e+06
000056	0.14427		1.72458	172.458		15.0392		220901184	2.20901e+06	2.20901e+06		1.45167e+09	1.45167e+07		2.20901e+06
000056	0.190544		1.90678	190.678		15.0645		220901184	2.20901e+06	2.20901e+06		1.54073e+09	1.54073e+07		2.20901e+06
000056	0.194947		8.99434	899.434		15.0826		220901184	2.20901e+06	2.20901e+06		1.54079e+09	1.54079e+07		2.20901e+06
000056	0.488931		9.56254	956.254		15.0843		265081420	2.65081e+06	2.65081e+06		7.87196e+09	7.87196e+07		2.65081e+06
000056	0.507429		5.37888	537.888		15.0997		573892434	5.73892e+06	5.73892e+06		7.99571e+09	7.99571e+07		5.73892e+06
000056	0.512397		0.899347	89.9347		15.158		1147784868	1.14778e+07	1.14778e+07		1.06405e+10	1.06405e+08		1.14778e+07
000056	0.7211		0.559833	55.9833		15.1624		1175345368	1.17535e+07	1.17535e+07		1.41697e+10	1.41697e+08		1.17535e+07
000056	0.742015		0.50755	50.755		15.164		1175345368	1.17535e+07	1.17535e+07		1.32548e+10	1.32548e+08		1.17535e+07
000056	0.829478		0.505914	50.5914		15.1679		1175345368	1.17535e+07	1.17535e+07		1.2457e+10	1.2457e+08		1.17535e+07
000056	2.40467		0.459558	45.9558		15.1712		1174528720	1.17453e+07	1.17453e+07		1.17568e+10	1.17568e+08		1.17453e+07
000056	2.95253		0.707256	70.7256		15.1745		726145863	7.26146e+06	7.26146e+06		4.10858e+09	4.10858e+07		7.26146e+06
000058	0.0596369		0.150667	15.0667		15.1932		726145863	7.26146e+06	7.26146e+06		3.45929e+09	3.45929e+07		7.26146e+06
000058	0.0622242		0.277978	27.7978		15.1965		726145863	7.26146e+06	7.26146e+06		3.72248e+09	3.72248e+07		7.26146e+06
000058	0.0623927		0.127776	12.7776		15.2108		726145863	7.26146e+06	7.26146e+06		3.91124e+09	3.91124e+07		7.26146e+06
000058	0.066642		0.118413	11.8413		15.2119		726145863	7.26146e+06	7.26146e+06		3.8606e+09	3.8606e+07		7.26146e+06
000058	0.0700102		0.106058	10.6058		15.2152		726145863	7.26146e+06	7.26146e+06		3.45867e+09	3.45867e+07		7.26146e+06
000058	0.071404		0.175315	17.5315		15.2251		784799010	7.84799e+06	7.84799e+06		3.15379e+09	3.15379e+07		7.84799e+06
000058	0.0726939		0.140491	14.0491		15.2355		784799010	7.84799e+06	7.84799e+06		1.35949e+09	1.35949e+07		7.84799e+06
000058	0.0748901		0.112162	11.2162		15.2449		784799010	7.84799e+06	7.84799e+06		1.46627e+09	1.46627e+07		7.84799e+06
000058	0.0759615		0.087872	8.7872		15.2465		784799010	7.84799e+06	7.84799e+06		1.67358e+09	1.67358e+07		7.84799e+06
000058	0.0782457		0.134596	13.4596		15.2471		784799010	7.84799e+06	7.84799e+06		1.7407e+09	1.7407e+07		7.84799e+06
000058	0.0862942		0.089341	8.9341		15.263		784799010	7.84799e+06	7.84799e+06		2.13494e+09	2.13494e+07		7.84799e+06
000058	0.0892972		0.066765	6.6765		15.2818		784799010	7.84799e+06	7.84799e+06		2.65972e+09	2.65972e+07		7.84799e+06
000058	0.0896449		0.083253	8.3253		15.2873		784799010	7.84799e+06	7.84799e+06		2.61466e+09	2.61466e+07		7.84799e+06
000058	0.0963259		0.070628	7.0628		15.3015		784799010	7.84799e+06	7.84799e+06		2.54828e+09	2.54828e+07		7.84799e+06
000058	0.112101		0.122721	12.2721		15.3082		1235656249	1.23566e+07	1.23566e+07		6.99259e+09	6.99259e+07		1.23566e+07
000058	0.118581		0.105385	10.5385		15.3131		1235656249	1.23566e+07	1.23566e+07		7.12801e+09	7.12801e+07		1.23566e+07
000058	0.145871		0.153201	15.3201		15.317		1235656249	1.23566e+07	1.23566e+07		6.1906e+09	6.1906e+07		1.23566e+07
000058	0.150658		0.183309	18.3309		15.3384		1235656249	1.23566e+07	1.23566e+07		5.83098e+09	5.83098e+07		1.23566e+07
000058	0.19163		0.156434	15.6434		15.339		663225214	6.63225e+06	6.63225e+06		2.54949e+09	2.54949e+07		6.63225e+06
000059	0.0307365		0.111086	11.1086		15.3648		663225214	6.63225e+06	6.63225e+06		2.44456e+09	2.44456e+07		6.63225e+06
000059	0.0350626		0.121848	12.1848		15.3686		663225214	6.63225e+06	6.63225e+06		2.49917e+09	2.49917e+07		6.63225e+06
000059	0.0368481		0.182007	18.2007		15.372		663225214	6.63225e+06	6.63225e+06		2.68221e+09	2.68221e+07		6.63225e+06
000059	0.0373364		0.158566	15.8566		15.3956		663225214	6.63225e+06	6.63225e+06		3.0188e+09	3.0188e+07		6.63225e+06
000059	0.0386317		0.156684	15.6684		15.3962		663225214	6.63225e+06	6.63225e+06		4.15273e+09	4.15273e+07		6.63225e+06
000059	0.0430676		0.085193	8.5193		15.3978		663225214	6.63225e+06	6.63225e+06		4.48066e+09	4.48066e+07		6.63225e+06
000059	0.0431982		0.147905	14.7905		15.4116		1200506367	1.20051e+07	1.20051e+07		8.97971e+09	8.97971e+07		1.20051e+07
000059	0.0447727		0.192791	19.2791		15.4347		1200506367	1.20051e+07	1.20051e+07		1.67628e+10	1.67628e+08		1.20051e+07
000059	0.0481307		0.167067	16.7067		15.4627		1200506367	1.20051e+07	1.20051e+07		2.20538e+10	2.20538e+08		1.20051e+07
000059	0.0548538		0.24084	24.084		15.4633		1200506367	1.20051e+07	1.20051e+07		2.65364e+10	2.65364e+08		1.20051e+07
000059	0.0711433		0.079346	7.9346		15.4671		1200506367	1.20051e+07	1.20051e+07		2.85364e+10	2.85364e+08		1.20051e+07
000059	0.078339		0.063432	6.3432		15.4715		1200506367	1.20051e+07	1.20051e+07		3.27533e+10	3.27533e+08		1.20051e+07
000059	0.0784921		0.069985	6.9985		15.4742		1200506367	1.20051e+07	1.20051e+07		2.8444e+10	2.8444e+08		1.20051e+07
000059	0.0872515		0.061874	6.1874		15.4996		1599442537	1.59944e+07	1.59944e+07		3.45976e+10	3.45976e+08		1.59944e+07
000059	0.0874302		0.058886	5.8886		15.5039		1599442537	1.59944e+07	1.59944e+07		3.13706e+10	3.13706e+08		1.59944e+07
000059	0.0874493		0.091883	9.1883		15.5424		1599442537	1.59944e+07	1.59944e+07		3.09681e+10	3.09681e+08		1.59944e+07
000059	0.0919231		0.074659	7.4659		15.5639		1599442537	1.59944e+07	1.59944e+07		3.24607e+10	3.24607e+08		1.59944e+07
000059	0.124925		0.064345	6.4345		15.5705		1599442537	1.59944e+07	1.59944e+07		2.93592e+10	2.93592e+08		1.59944e+07
000059	0.138625		0.057469	5.7469		15.5892		1599442537	1.59944e+07	1.59944e+07		2.78997e+10	2.78997e+08		1.59944e+07
000059	0.170625		0.067242	6.7242		15.5925		432000000	4320000	4320000		4.57901e+09	4.57901e+07		4320000
000060	0.0168027		0.173473	17.3473		15.5964		432000000	4320000	4320000		4.66092e+09	4.66092e+07		4320000
000060	0.0229075		0.172931	17.2931		15.6035		432000000	4320000	4320000		4631882210	4.63188e+07		4320000
000060	0.0233967		0.190807	19.0807		15.6079		432000000	4320000	4320000		4.8146e+09	4.8146e+07		4320000
000060	0.0236058		0.184781	18.4781		15.6255		432000000	4320000	4320000		4.94727e+09	4.94727e+07		4320000
000060	0.0283135		0.177715	17.7715		15.626		432000000	4320000	4320000		4.7526e+09	4.7526e+07		4320000
000060	0.0302002		0.167456	16.7456		15.6387		664800000	6648000	6648000		7.19787e+09	7.19787e+07		6648000
000060	0.0350035		0.119883	11.9883		15.6541		731280000	7312800	7312800		7.93413e+09	7.93413e+07		7312800
000060	0.0373927		0.087093	8.7093		15.6596		1023792000	10237920	10237920		7.91996e+09	7.91996e+07		10237920
000060	0.0375125		0.118731	11.8731		15.6656		1023792000	10237920	10237920		1.1647e+10	1.1647e+08		10237920
000060	0.0391135		0.122159	12.2159		15.6745		1586877600	15868776	15868776		1.45709e+10	1.45709e+08		15868776
000060	0.0635786		0.106075	10.6075		15.6799		2062940880	2.06294e+07	2.06294e+07		1.40424e+10	1.40424e+08		2.06294e+07
000060	0.0702863		0.065879	6.5879		15.686		2062940880	2.06294e+07	2.06294e+07		1.40732e+10	1.40732e+08		2.06294e+07
000060	0.0712872		0.06844	6.844		15.6948		2062940880	2.06294e+07	2.06294e+07		1.44497e+10	1.44497e+08		2.06294e+07
000060	0.0831864		0.051175	5.1175		15.6964		2062940880	2.06294e+07	2.06294e+07		1.42158e+10	1.42158e+08		2.06294e+07
000060	0.0878323		0.045865	4.5865		15.7041		2212627938	2.21263e+07	2.21263e+07		1.58828e+10	1.58828e+08		2.21263e+07
000060	0.0976412		0.061223	6.1223		15.7124		2212627938	2.21263e+07	2.21263e+07		1.69691e+10	1.69691e+08		2.21263e+07
000060	0.115307		0.067241	6.7241		15.7157		2379790218	2.37979e+07	2.37979e+07		1.88688e+10	1.88688e+08		2.37979e+07
000060	0.1183		0.063742	6.3742		15.7223		3569685327	3.56969e+07	3.56969e+07		1.95063e+10	1.95063e+08		3.56969e+07
000060	0.119335		0.052285	5.2285		15.7267		3569685327	3.56969e+07	3.56969e+07		2.03206e+10	2.03206e+08		3.56969e+07
000060	0.123732		0.043635	4.3635		15.7317		3569685327	3.56969e+07	3.56969e+07		2.43483e+10	2.43483e+08		3.56969e+07
000060	0.124604		0.029011	2.9011		15.7438		184857643	1.84858e+06	1.84858e+06		2.2466e+09	2.2466e+07		1.84858e+06
000061	0.0773928		0.20954	20.954		15.7965		184857643	1.84858e+06	1.84858e+06		2.72039e+09	2.72039e+07		1.84858e+06
000061	0.0853944		0.218878	21.8878		15.7971		184857643	1.84858e+06	1.84858e+06		3.2939e+09	3.2939e+07		1.84858e+06
000061	0.098577		0.244891	24.4891		15.7993		387663442	3.87663e+06	3.87663e+06		3.50295e+09	3.50295e+07		3.87663e+06
000061	0.102114		0.249727	24.9727		15.8004		387663442	3.87663e+06	3.87663e+06		4.09728e+09	4.09728e+07		3.87663e+06
000061	0.117911		0.270935	27.0935		15.8015		387663442	3.87663e+06	3.87663e+06		4.41955e+09	4.41955e+07		3.87663e+06
000061	0.129321		0.294568	29.4568		15.8015		387663442	3.87663e+06	3.87663e+06		4.21989e+09	4.21989e+07		3.87663e+06
000061	0.12987		0.298723	29.8723		15.8064		387663442	3.87663e+06	3.87663e+06		5.30322e+09	5.30322e+07		3.87663e+06
000061	0.137465		0.318605	31.8605		15.8185		452063442	4.52063e+06	4.52063e+06		6.15461e+09	6.15461e+07		4.52063e+06
000061	0.139492		0.391083	39.1083		15.8218		768507851	7.68508e+06	7.68508e+06		7.011e+09	7.011e+07		7.68508e+06
000061	0.158004		0.404068	40.4068		15.8466		768507851	7.68508e+06	7.68508e+06		9.11276e+09	9.11276e+07		7.68508e+06
000061	0.166559		0.330794	33.0794		15.851		768507851	7.68508e+06	7.68508e+06		9.46894e+09	9.46894e+07		7.68508e+06
000061	0.17755		0.319953	31.9953		15.8515		1383314131	1.38331e+07	1.38331e+07		1.06166e+10	1.06166e+08		1.38331e+07
000061	0.179921		0.395572	39.5572		15.8527		1696964131	1.69696e+07	1.69696e+07		1.22234e+10	1.22234e+08		1.69696e+07
000061	0.198316		0.280628	28.0628		15.8576		1696964131	1.69696e+07	1.69696e+07		1.38052e+10	1.38052e+08		1.69696e+07
000061	0.214453		0.39489	39.489		15.8636		1696964131	1.69696e+07	1.69696e+07		1.61315e+10	1.61315e+08		1.69696e+07
000061	0.228609		0.442317	44.2317		15.884		1696964131	1.69696e+07	1.69696e+07		1.72492e+10	1.72492e+08		1.69696e+07
000061	0.234548		0.404848	40.4848		15.8972		1696964131	1.69696e+07	1.69696e+07		1.88434e+10	1.88434e+08		1.69696e+07
000061	0.234677		0.335909	33.5909		15.9104		1696964131	1.69696e+07	1.69696e+07		1.89997e+10	1.89997e+08		1.69696e+07
000061	0.243664		0.345532	34.5532		15.9126		1696964131	1.69696e+07	1.69696e+07		19600592081	1.96006e+08		1.69696e+07
000061	0.244332		0.259419	25.9419		15.9176		1696964131	1.69696e+07	1.69696e+07		1.94052e+10	1.94052e+08		1.69696e+07
000061	0.246013		0.228104	22.8104		15.9181		270399998	2.704e+06	2.704e+06		1.26471e+09	1.26471e+07		2.704e+06
000062	0.0127427		0.048267	4.8267		15.9209		270399998	2.704e+06	2.704e+06		1286404559	1.2864e+07		2.704e+06
000062	0.0162185		0.04714	4.714		15.9241		270399998	2.704e+06	2.704e+06		1.46957e+09	1.46957e+07		2.704e+06
000062	0.0235779		0.150453	15.0453		15.9313		270399998	2.704e+06	2.704e+06		1.43009e+09	1.43009e+07		2.704e+06
000062	0.0313776		0.171558	17.1558		15.9368		270399998	2.704e+06	2.704e+06		2.71832e+09	2.71832e+07		2.704e+06
000062	0.0347736		0.121745	12.1745		15.9467		270399998	2.704e+06	2.704e+06		2.67803e+09	2.67803e+07		2.704e+06
000062	0.0474518		0.141432	14.1432		15.95		308931997	3.08932e+06	3.08932e+06		2.48163e+09	2.48163e+07		3.08932e+06
000062	0.05303		0.174514	17.4514		15.956		308931997	3.08932e+06	3.08932e+06		2.78488e+09	2.78488e+07		3.08932e+06
000062	0.0554997		0.167428	16.7428		15.9665		308931997	3.08932e+06	3.08932e+06		2.04951e+09	2.04951e+07		3.08932e+06
000062	0.0639826		0.109795	10.9795		15.9802		666949797	6.6695e+06	6.6695e+06		2.7491e+09	2.7491e+07		6.6695e+06
000062	0.0642105		0.104768	10.4768		15.9852		666949797	6.6695e+06	6.6695e+06		3.82624e+09	3.82624e+07		6.6695e+06
000062	0.0666532		0.332332	33.2332		15.9923		666949797	6.6695e+06	6.6695e+06		4.6638e+09	4.6638e+07		6.6695e+06
000062	0.0716355		0.377261	37.7261		15.9929		666949797	6.6695e+06	6.6695e+06		4.99795e+09	4.99795e+07		6.6695e+06
000062	0.0718815		0.227119	22.7119		15.9968		666949797	6.6695e+06	6.6695e+06		4.87348e+09	4.87348e+07		6.6695e+06
000062	0.0746479		0.18659	18.659		15.999		666949797	6.6695e+06	6.6695e+06		4.04614e+09	4.04614e+07		6.6695e+06
000062	0.0815862		0.126769	12.6769		16.0055		721316774	7.21317e+06	7.21317e+06		6.18236e+09	6.18236e+07		7.21317e+06
000062	0.0978613		0.166168	16.6168		16.0209		721316774	7.21317e+06	7.21317e+06		6.92265e+09	6.92265e+07		7.21317e+06
000062	0.102041		0.092186	9.2186		16.0242		721316774	7.21317e+06	7.21317e+06		8.5655e+09	8.5655e+07		7.21317e+06
000062	0.122693		0.075893	7.5893		16.0468		721316774	7.21317e+06	7.21317e+06		1.03019e+10	1.03019e+08		7.21317e+06
000062	0.123415		0.070985	7.0985		16.0529		1045909322	1.04591e+07	1.04591e+07		1.13505e+10	1.13505e+08		1.04591e+07
000062	0.148732		0.045719	4.5719		16.0611		1045909322	1.04591e+07	1.04591e+07		1.2241e+10	1.2241e+08		1.04591e+07
000062	0.167753		0.034954	3.4954		16.0682		413400000	4134000	4134000		6.32101e+09	6.32101e+07		4134000
000063	0.0281922		0.313102	31.3102		16.0732		556080000	5560800	5560800		9.05455e+09	9.05455e+07		5560800
000063	0.042701		0.311081	31.1081		16.0748		556080000	5560800	5560800		1.24058e+10	1.24058e+08		5560800
000063	0.0474047		0.311633	31.1633		16.0952		667296000	6672960	6672960		1.5767e+10	1.5767e+08		6672960
000063	0.0492357		0.315581	31.5581		16.1035		959522000	9595220	9595220		20849989000	208499890		9595220
000063	0.0526009		0.313378	31.3378		16.1084		959522000	9595220	9595220		21779131000	217791310		9595220
000063	0.127418		0.298895	29.8895		16.115		959522000	9595220	9595220		25916949000	259169490		9595220
000063	0.131925		0.320859	32.0859		16.1205		959522000	9595220	9595220		39173096000	391730960		9595220
000063	0.135237		0.284022	28.4022		16.1227		1343330000	13433300	13433300		50865921000	508659210		13433300
000063	0.135508		0.19688	19.688		16.1309		1384101000	13841010	13841010		68342322000	683423220		13841010
000063	0.138529		0.268424	26.8424		16.1535		2866732000	28667320	28667320		84152357000	841523570		28667320
000063	0.143427		0.276895	27.6895		16.1782		3399541000	33995410	33995410		105368114000	1053681140		33995410
000063	0.145397		0.182498	18.2498		16.1821		3440078000	34400780	34400780		107446306000	1074463060		34400780
000063	0.145568		0.292361	29.2361		16.1826		3437541000	34375410	34375410		100079497000	1000794970		34375410
000063	0.147217		0.293091	29.3091		16.1914		3437541000	34375410	34375410		106214196000	1062141960		34375410
000063	0.150642		0.287219	28.7219		16.2047		4150791000	41507910	41507910		120893897000	1208938970		41507910
000063	0.160435		0.277347	27.7347		16.2118		4184628000	41846280	41846280		141640910000	1416409100		41846280
000063	0.162064		0.275758	27.5758		16.231		4192672000	41926720	41926720		143962215000	1439622150		41926720
000063	0.171776		0.268044	26.8044		16.2316		4192672000	41926720	41926720		129350749000	1293507490		41926720
000063	0.174117		0.152218	15.2218		16.2377		4227530000	42275300	42275300		141202135000	1412021350		42275300
000063	0.176918		0.149967	14.9967		16.2443		4613435000	46134350	46134350		150634906000	1506349060		46134350
000063	0.18545		0.128086	12.8086		16.252		80000000	800000	800000		3.06125e+08	3.06125e+06		800000
000065	0.0142284		0.064724	6.4724		16.2574		101523200	1015232	1015232		8.57198e+08	8.57198e+06		1015232
000065	0.0145011		0.096674	9.6674		16.2574		162437120	1.62437e+06	1.62437e+06		9.58292e+08	9.58292e+06		1.62437e+06
000065	0.0164419		0.070466	7.0466		16.2674		162437120	1.62437e+06	1.62437e+06		1.20214e+09	1.20214e+07		1.62437e+06
000065	0.0175248		0.0659	6.59		16.2751		162437120	1.62437e+06	1.62437e+06		1.20651e+09	1.20651e+07		1.62437e+06
000065	0.0179729		0.066353	6.6353		16.2893		162437120	1.62437e+06	1.62437e+06		1.33077e+09	1.33077e+07		1.62437e+06
000065	0.0184054		0.05431	5.431		16.2899		162437120	1.62437e+06	1.62437e+06		1.4667e+09	1.4667e+07		1.62437e+06
000065	0.0187241		0.055001	5.5001		16.2921		162437120	1.62437e+06	1.62437e+06		1.34273e+09	1.34273e+07		1.62437e+06
000065	0.0188549		0.105184	10.5184		16.3091		162437120	1.62437e+06	1.62437e+06		2.20778e+09	2.20778e+07		1.62437e+06
000065	0.0192687		0.055505	5.5505		16.3135		162437120	1.62437e+06	1.62437e+06		2.3385e+09	2.3385e+07		1.62437e+06
000065	0.0192997		0.056629	5.6629		16.3141		162437120	1.62437e+06	1.62437e+06		1.95317e+09	1.95317e+07		1.62437e+06
000065	0.0194433		0.070877	7.0877		16.3476		162437120	1.62437e+06	1.62437e+06		2.33014e+09	2.33014e+07		1.62437e+06
000065	0.0197469		0.0449	4.49		16.3564		162437120	1.62437e+06	1.62437e+06		3189577968	3.18958e+07		1.62437e+06
000065	0.0205837		0.034636	3.4636		16.3773		211168256	2.11168e+06	2.11168e+06		3.98252e+09	3.98252e+07		2.11168e+06
000065	0.020842		0.017519	1.7519		16.3939		253401907	2.53402e+06	2.53402e+06		4.91798e+09	4.91798e+07		2.53402e+06
000065	0.0241988		0.023981	2.3981		16.4081		274371762	2.74372e+06	2.74372e+06		6.61755e+09	6.61755e+07		2.74372e+06
000065	0.0299557		0.009704	0.9704		16.4115		513003607	5.13004e+06	5.13004e+06		1.21482e+10	1.21482e+08		5.13004e+06
000065	0.0341877		0.037408	3.7408		16.4263		513003607	5.13004e+06	5.13004e+06		1.14646e+10	1.14646e+08		5.13004e+06
000065	0.0377378		0.066439	6.6439		16.4329		769505410	7.69505e+06	7.69505e+06		1.1448e+10	1.1448e+08		7.69505e+06
000065	0.0452317		0.045594	4.5594		16.4395		769505410	7.69505e+06	7.69505e+06		1.47461e+10	1.47461e+08		7.69505e+06
000065	0.0463283		0.057386	5.7386		16.445		769516342	7.69516e+06	7.69516e+06		1.80814e+10	1.80814e+08		7.69516e+06
000065	0.0490888		0.039571	3.9571		16.4483		458491500	4584915	4584915		2.22806e+09	2.22806e+07		4584915
000066	0.0126943		0.098109	9.8109		16.4533		458491500	4584915	4584915		2.26712e+09	2.26712e+07		4584915
000066	0.0214753		0.162951	16.2951		16.4538		458491500	4584915	4584915		2.05096e+09	2.05096e+07		4584915
000066	0.0226071		0.184114	18.4114		16.4648		458491500	4584915	4584915		1.97091e+09	1.97091e+07		4584915
000066	0.0251011		0.175505	17.5505		16.4665		458491500	4584915	4584915		2.21115e+09	2.21115e+07		4584915
000066	0.0262516		0.111352	11.1352		16.4681		458491500	4584915	4584915		2.43728e+09	2.43728e+07		4584915
000066	0.0299668		0.103284	10.3284		16.4758		458491500	4584915	4584915		2.25904e+09	2.25904e+07		4584915
000066	0.031856		0.054109	5.4109		15.0055		458491500	4584915	4584915		3.29282e+09	3.29282e+07		4584915
000066	0.0388852		0.067326	6.7326		15.011		550189800	5501898	5501898		2.55105e+09	2.55105e+07		5501898
000066	0.039984		0.082562	8.2562		15.0175		550189800	5501898	5501898		2.74454e+10	2.74454e+08		5501898
000066	0.0410598		0.058827	5.8827		15.024		1323593886	1.32359e+07	1.32359e+07		3.29248e+10	3.29248e+08		1.32359e+07
000066	0.0417539		0.047048	4.7048		15.032		1323593886	1.32359e+07	1.32359e+07		3.28003e+10	3.28003e+08		1.32359e+07
000066	0.0420353		0.060992	6.0992		15.033		1323593886	1.32359e+07	1.32359e+07		3.91836e+10	3.91836e+08		1.32359e+07
000066	0.0423374		0.089363	8.9363		15.0555		1323593886	1.32359e+07	1.32359e+07		3.92255e+10	3.92255e+08		1.32359e+07
000066	0.0503933		0.100374	10.0374		15.0675		1323593886	1.32359e+07	1.32359e+07		4.05517e+10	4.05517e+08		1.32359e+07
000066	0.0541713		0.106361	10.6361		15.0795		1323593886	1.32359e+07	1.32359e+07		3.94561e+10	3.94561e+08		1.32359e+07
000066	0.0605736		0.10039	10.039		15.0805		1323593886	1.32359e+07	1.32359e+07		4.08609e+10	4.08609e+08		1.32359e+07
000066	0.0634834		0.085781	8.5781		15.0815		2944069459	2.94407e+07	2.94407e+07		1.52016e+10	1.52016e+08		2.94407e+07
000066	0.0701664		0.162788	16.2788		15.0975		2936165560	2.93617e+07	2.93617e+07		1.60022e+10	1.60022e+08		2.93617e+07
000066	0.10361		0.102519	10.2519		15.1105		2928182053	2.92818e+07	2.92818e+07		2.16707e+10	2.16707e+08		2.92818e+07
000066	0.111472		0.109337	10.9337		15.1175		2928182053	2.92818e+07	2.92818e+07		2.75303e+10	2.75303e+08		2.92818e+07
000066	0.116359		0.106325	10.6325		15.121		785970517	7.85971e+06	7.85971e+06		3.07419e+09	3.07419e+07		7.85971e+06
000068	0.0466608		0.280438	28.0438		15.1275		785970517	7.85971e+06	7.85971e+06		2.7844e+09	2.7844e+07		7.85971e+06
000068	0.081868		0.250053	25.0053		15.1285		785970517	7.85971e+06	7.85971e+06		2.41563e+09	2.41563e+07		7.85971e+06
000068	0.0830808		0.219945	21.9945		15.1305		785970517	7.85971e+06	7.85971e+06		3.44828e+09	3.44828e+07		7.85971e+06
000068	0.103437		0.122855	12.2855		15.1565		785970517	7.85971e+06	7.85971e+06		4.98283e+09	4.98283e+07		7.85971e+06
000068	0.114055		0.169327	16.9327		15.1575		785970517	7.85971e+06	7.85971e+06		4.2692e+09	4.2692e+07		7.85971e+06
000068	0.132905		0.206932	20.6932		15.1615		785970517	7.85971e+06	7.85971e+06		3.64956e+09	3.64956e+07		7.85971e+06
000068	0.143365		0.221359	22.1359		15.1775		785970517	7.85971e+06	7.85971e+06		3.43901e+09	3.43901e+07		7.85971e+06
000068	0.163113		0.270904	27.0904		15.1795		896671464	8.96671e+06	8.96671e+06		3.15668e+09	3.15668e+07		8.96671e+06
000068	0.170207		0.179419	17.9419		15.189		896671464	8.96671e+06	8.96671e+06		7.0145e+08	7.0145e+06		8.96671e+06
000068	0.171066		0.884351	88.4351		15.2015		896671464	8.96671e+06	8.96671e+06		5.91598e+08	5.91598e+06		8.96671e+06
000068	0.187988		0.0696	6.96		15.2185		896671464	8.96671e+06	8.96671e+06		4.20735e+08	4.20735e+06		8.96671e+06
000068	0.292686		1.12582	112.582		15.219		1006671464	1.00667e+07	1.00667e+07		1.31372e+09	1.31372e+07		1.00667e+07
000068	0.331153		0.305705	30.5705		15.224		1006671464	1.00667e+07	1.00667e+07		2.8037e+09	2.8037e+07		1.00667e+07
000068	0.331439		0.283131	28.3131		15.226		1006671464	1.00667e+07	1.00667e+07		3.44369e+09	3.44369e+07		1.00667e+07
000068	0.403635		0.638073	63.8073		15.2325		1006671464	1.00667e+07	1.00667e+07		3.78629e+09	3.78629e+07		1.00667e+07
000068	0.728651		0.604745	60.4745		15.241		1006671464	1.00667e+07	1.00667e+07		3.71382e+09	3.71382e+07		1.00667e+07
000068	0.767098		0.710637	71.0637		15.2585		372600000	3726000	3726000		1.30284e+09	1.30284e+07		3726000
000069	0.0344968		0.374679	37.4679		15.264		447120000	4471200	4471200		1.84838e+09	1.84838e+07		4471200
000069	0.0462297		0.329097	32.9097		15.2725		447120000	4471200	4471200		2.33167e+09	2.33167e+07		4471200
000069	0.0498966		0.364883	36.4883		15.278		1046260800	10462608	10462608		2.99302e+09	2.99302e+07		10462608
000069	0.0526626		0.443865	44.3865		15.279		1052839659	1.05284e+07	1.05284e+07		3.67433e+09	3.67433e+07		1.05284e+07
000069	0.056014		0.278327	27.8327		15.279		1111205242	1.11121e+07	1.11121e+07		5.23831e+09	5.23831e+07		1.11121e+07
000069	0.0610197		0.260198	26.0198		15.2825		1111205242	1.11121e+07	1.11121e+07		7.09086e+09	7.09086e+07		1.11121e+07
000069	0.0619825		0.167169	16.7169		15.289		1310544063	1.31054e+07	1.31054e+07		1.24685e+10	1.24685e+08		1.31054e+07
000069	0.067127		0.371412	37.1412		15.2975		2621088126	2.62109e+07	2.62109e+07		13946928365	1.39469e+08		2.62109e+07
000069	0.071656		0.208599	20.8599		15.3015		3107478020	3.10748e+07	3.10748e+07		3.07448e+10	3.07448e+08		3.10748e+07
000069	0.0725581		0.157511	15.7511		15.3025		3107478020	3.10748e+07	3.10748e+07		4.85382e+10	4.85382e+08		3.10748e+07
000069	0.0843677		0.130026	13.0026		15.309		5593460436	5.59346e+07	5.59346e+07		6.27618e+10	6.27618e+08		5.59346e+07
000069	0.0912648		0.155535	15.5535		15.316		7271498566	7.2715e+07	7.2715e+07		7.29982e+10	7.29982e+08		7.2715e+07
000069	0.0994279		0.143232	14.3232		15.329		7271498566	7.2715e+07	7.2715e+07		8.78788e+10	8.78788e+08		7.2715e+07
000069	0.139504		0.127261	12.7261		15.331		7271342722	7.27134e+07	7.27134e+07		9.48754e+10	9.48754e+08		7.27134e+07
000069	0.178108		0.124019	12.4019		15.332		8205681415	8.20568e+07	8.20568e+07		1.15266e+11	1.15266e+09		8.20568e+07
000069	0.188601		0.129402	12.9402		15.3465		8205681415	8.20568e+07	8.20568e+07		1.46345e+11	1.46345e+09		8.20568e+07
000069	0.195511		0.117399	11.7399		15.3565		8204081415	8.20408e+07	8.20408e+07		2.17463e+11	2.17463e+09		8.20408e+07
000069	0.228245		0.124527	12.4527		15.362		8203106415	8.20311e+07	8.20311e+07		2.94167e+11	2.94167e+09		8.20311e+07
000069	0.232706		0.128492	12.8492		15.3705		8201793915	8.20179e+07	8.20179e+07		3.7962e+11	3.7962e+09		8.20179e+07
000069	0.290985		0.107862	10.7862		15.377		8201793915	8.20179e+07	8.20179e+07		4.56588e+11	4.56588e+09		8.20179e+07
000069	0.302407		0.092333	9.2333		15.38		250000000	2500000	2500000		1369357327	1.36936e+07		2500000
000070	0.0185366		0.185496	18.5496		15.395		250000000	2500000	2500000		1.34857e+09	1.34857e+07		2500000
000070	0.0276507		0.183889	18.3889		15.3985		250000000	2500000	2500000		1.27155e+09	1.27155e+07		2500000
000070	0.0298556		0.202196	20.2196		15.401		250000000	2500000	2500000		1.26478e+09	1.26478e+07		2500000
000070	0.0579097		0.207171	20.7171		15.404		250000000	2500000	2500000		1.25406e+09	1.25406e+07		2500000
000070	0.0608503		0.190187	19.0187		15.409		250000000	2500000	2500000		9.8493e+08	9.8493e+06		2500000
000070	0.0636615		0.416807	41.6807		15.419		250000000	2500000	2500000		1.00753e+09	1.00753e+07		2500000
000070	0.0654628		0.117627	11.7627		15.4315		250000000	2500000	2500000		9.73556e+08	9.73556e+06		2500000
000070	0.0673687		0.110388	11.0388		15.4365		250000000	2500000	2500000		1.12711e+09	1.12711e+07		2500000
000070	0.06865		0.093139	9.3139		15.449		250000000	2500000	2500000		1.22779e+09	1.22779e+07		2500000
000070	0.0752191		0.096335	9.6335		15.452		250000000	2500000	2500000		1.59635e+09	1.59635e+07		2500000
000070	0.0763997		0.144006	14.4006		15.463		250000000	2500000	2500000		1.82034e+09	1.82034e+07		2500000
000070	0.0774253		0.127415	12.7415		15.4915		250000000	2500000	2500000		1.99167e+09	1.99167e+07		2500000
000070	0.077541		0.126036	12.6036		15.4925		271000000	2710000	2710000		2.25347e+09	2.25347e+07		2710000
000070	0.0798596		0.13561	13.561		15.4985		271000000	2710000	2710000		2.60814e+09	2.60814e+07		2710000
000070	0.0900674		0.135217	13.5217		15.5075		313497373	3.13497e+06	3.13497e+06		4.04445e+09	4.04445e+07		3.13497e+06
000070	0.0955549		0.123212	12.3212		15.511		313497373	3.13497e+06	3.13497e+06		5.06549e+09	5.06549e+07		3.13497e+06
000070	0.0967096		0.10904	10.904		15.5115		626994746	6.26995e+06	6.26995e+06		6.08709e+09	6.08709e+07		6.26995e+06
000070	0.0988604		0.099876	9.9876		15.52		626994746	6.26995e+06	6.26995e+06		7.55308e+09	7.55308e+07		6.26995e+06
000070	0.106387		0.05223	5.223		15.5245		815002299	8.15002e+06	8.15002e+06		7.62376e+09	7.62376e+07		8.15002e+06
000070	0.107013		0.078364	7.8364		15.5305		816578166	8.16578e+06	8.16578e+06		1.06196e+10	1.06196e+08		8.16578e+06
000070	0.32962		0.091331	9.1331		15.531		152800000	1528000	1528000		8.72297e+08	8.72297e+06		1528000
000078	0.0265654		0.445707	44.5707		15.537		221800000	2218000	2218000		3.04363e+09	3.04363e+07		2218000
000078	0.0266243		0.565838	56.5838		15.5415		332700000	3327000	3327000		3.42931e+09	3.42931e+07		3327000
000078	0.0290003		0.63532	63.532		15.5515		332700000	3327000	3327000		4.13883e+09	4.13883e+07		3327000
000078	0.030602		0.317564	31.7564		15.5545		332700000	3327000	3327000		3.78188e+09	3.78188e+07		3327000
000078	0.0336564		0.193871	19.3871		15.568		332700000	3327000	3327000		3.98612e+09	3.98612e+07		3327000
000078	0.0400274		0.282334	28.2334		15.575		475008000	4750080	4750080		3.52239e+09	3.52239e+07		4750080
000078	0.0420343		0.167312	16.7312		15.5825		617510400	6175104	6175104		3.1216e+09	3.1216e+07		6175104
000078	0.0425694		0.147164	14.7164		15.5845		652510385	6.5251e+06	6.5251e+06		2.77754e+09	2.77754e+07		6.5251e+06
000078	0.0442179		0.187679	18.7679		15.5905		652510385	6.5251e+06	6.5251e+06		3.16475e+09	3.16475e+07		6.5251e+06
000078	0.0461735		0.173431	17.3431		15.596		652510385	6.5251e+06	6.5251e+06		4.14779e+09	4.14779e+07		6.5251e+06
000078	0.0519214		0.141431	14.1431		15.604		652510385	6.5251e+06	6.5251e+06		4.83532e+09	4.83532e+07		6.5251e+06
000078	0.0551293		0.140625	14.0625		15.606		652510385	6.5251e+06	6.5251e+06		5.86352e+09	5.86352e+07		6.5251e+06
000078	0.061363		0.135063	13.5063		15.6065		731713855	7.31714e+06	7.31714e+06		8.01924e+09	8.01924e+07		7.31714e+06
000078	0.0629151		0.134528	13.4528		15.611		731713855	7.31714e+06	7.31714e+06		9.63171e+09	9.63171e+07		7.31714e+06
000078	0.0650874		0.124983	12.4983		15.619		752513855	7.52514e+06	7.52514e+06		1.27623e+10	1.27623e+08		7.52514e+06
000078	0.0681747		0.119084	11.9084		15.6215		2648210757	2.64821e+07	2.64821e+07		1.66615e+10	1.66615e+08		2.64821e+07
000078	0.0743538		0.097336	9.7336		15.6305		2646613257	2.64661e+07	2.64661e+07		3.08644e+10	3.08644e+08		2.64661e+07
000078	0.12501		0.089406	8.9406		15.636		2646613257	2.64661e+07	2.64661e+07		4.11267e+10	4.11267e+08		2.64661e+07
000078	0.156743		0.100284	10.0284		15.6385		2762583257	2.76258e+07	2.76258e+07		4.11683e+10	4.11683e+08		2.76258e+07
000078	0.164728		0.101483	10.1483		15.6435		2750833257	2.75083e+07	2.75083e+07		3.97205e+10	3.97205e+08		2.75083e+07
000078	0.168		0.090371	9.0371		15.644		585000000	5850000	5850000		3.40425e+09	3.40425e+07		5850000
000088	0.0785691		0.177342	17.7342		15.6625		585000000	5850000	5850000		3.3292e+09	3.3292e+07		5850000
000088	0.0893399		0.190143	19.0143		15.673		585000000	5850000	5850000		3.43482e+09	3.43482e+07		5850000
000088	0.104435		0.1329	13.29		15.678		585000000	5850000	5850000		3.94298e+09	3.94298e+07		5850000
000088	0.107181		0.099131	9.9131		15.6835		1245000000	12450000	12450000		4.06994e+09	4.06994e+07		12450000
000088	0.113873		0.109871	10.9871		15.687		1245000000	12450000	12450000		4.00164e+09	4.00164e+07		12450000
000088	0.115962		0.095117	9.5117		15.697		1245000000	12450000	12450000		4.14673e+09	4.14673e+07		12450000
000088	0.117088		0.082576	8.2576		15.708		1245000000	12450000	12450000		4.13883e+09	4.13883e+07		12450000
000088	0.128622		0.100502	10.0502		15.7135		1245000000	12450000	12450000		4.57181e+09	4.57181e+07		12450000
000088	0.13228		0.03747	3.747		15.722		1245000000	12450000	12450000		4.86314e+09	4.86314e+07		12450000
000088	0.133858		0.03307	3.307		15.7265		1245000000	12450000	12450000		4.97528e+09	4.97528e+07		12450000
000088	0.139618		0.076168	7.6168		15.7335		1494000000	14940000	14940000		5.41418e+09	5.41418e+07		14940000
000088	0.157694		0.056985	5.6985		15.7395		1942200000	19422000	19422000		5.29264e+09	5.29264e+07		19422000
000088	0.159607		0.168115	16.8115		15.7425		1942200000	19422000	19422000		5.58708e+09	5.58708e+07		19422000
000088	0.174336		0.120148	12.0148		15.746		1942200000	19422000	19422000		6.82595e+09	6.82595e+07		19422000
000088	0.179578		0.127336	12.7336		15.749		1942200000	19422000	19422000		7.87883e+09	7.87883e+07		19422000
000088	0.189211		0.229248	22.9248		15.75		1942200000	19422000	19422000		8.25713e+09	8.25713e+07		19422000
000088	0.204473		0.135321	13.5321		15.7605		1942200000	19422000	19422000		9.296e+09	9.296e+07		19422000
000088	0.227203		0.216505	21.6505		15.777		1942200000	19422000	19422000		1.03097e+10	1.03097e+08		19422000
000088	0.253786		0.274195	27.4195		15.7845		1942200000	19422000	19422000		1.10172e+10	1.10172e+08		19422000
000088	0.273076		0.244334	24.4334		15.7935		2249161747	2.24916e+07	2.24916e+07		1.31102e+10	1.31102e+08		2.24916e+07
000088	0.274604		0.279743	27.9743		15.8115		499890000	4998900	4998900		2.62358e+09	2.62358e+07		4998900
000089	0.0196531		0.099163	9.9163		15.8165		499890000	4998900	4998900		2.60934e+09	2.60934e+07		4998900
000089	0.0275209		0.077242	7.7242		15.833		799824000	7998240	7998240		2.71138e+09	2.71138e+07		7998240
000089	0.027808		0.052112	5.2112		15.8375		799824000	7998240	7998240		3.23678e+09	3.23678e+07		7998240
000089	0.0288141		0.059422	5.9422		15.843		799824000	7998240	7998240		3.29102e+09	3.29102e+07		7998240
000089	0.0291985		0.062448	6.2448		15.844		799824000	7998240	7998240		3.48286e+09	3.48286e+07		7998240
000089	0.0303425		0.049291	4.9291		15.848		1439683200	14396832	14396832		3.6599e+09	3.6599e+07		14396832
000089	0.0317726		0.043416	4.3416		15.8525		1439683200	14396832	14396832		3.98114e+09	3.98114e+07		14396832
000089	0.0323317		0.028586	2.8586		15.854		1690243200	16902432	16902432		5.43086e+09	5.43086e+07		16902432
000089	0.0329659		0.014049	1.4049		15.857		1690243200	16902432	16902432		5.79077e+09	5.79077e+07		16902432
000089	0.0363696		0.024428	2.4428		15.8715		1690243200	16902432	16902432		6.53607e+09	6.53607e+07		16902432
000089	0.0376111		0.024679	2.4679		15.873		1690243200	16902432	16902432		9.16406e+09	9.16406e+07		16902432
000089	0.0388919		0.030255	3.0255		15.874		1690254380	1.69025e+07	1.69025e+07		1.04025e+10	1.04025e+08		1.69025e+07
000089	0.0453963		0.031836	3.1836		15.875		1691786493	1.69179e+07	1.69179e+07		1.18613e+10	1.18613e+08		1.69179e+07
000089	0.0469401		0.037077	3.7077		15.878		1691791540	1.69179e+07	1.69179e+07		1.26976e+10	1.26976e+08		1.69179e+07
000089	0.0533913		0.072354	7.2354		15.8845		2050769509	2.05077e+07	2.05077e+07		11955019714	1.1955e+08		2.05077e+07
000089	0.0538857		0.030818	3.0818		15.8885		2050769509	2.05077e+07	2.05077e+07		1.24799e+10	1.24799e+08		2.05077e+07
000089	0.0574066		0.022272	2.2272		15.9065		2050769509	2.05077e+07	2.05077e+07		1.31169e+10	1.31169e+08		2.05077e+07
000089	0.0615456		0.02002	2.002		15.912		2050769509	2.05077e+07	2.05077e+07		1.34534e+10	1.34534e+08		2.05077e+07
000089	0.0616702		0.017483	1.7483		15.918		2050769509	2.05077e+07	2.05077e+07		1.40218e+10	1.40218e+08		2.05077e+07
000089	0.0618598		0.017149	1.7149		15.924		2050769509	2.05077e+07	2.05077e+07		1.51177e+10	1.51177e+08		2.05077e+07
000089	0.0687766		0.036922	3.6922		15.931		223261600	2232616	2232616		3.00768e+09	3.00768e+07		2232616
000090	0.0203161		0.073979	7.3979		15.9325		223261600	2232616	2232616		3.1115e+09	3.1115e+07		2232616
000090	0.0242912		0.066301	6.6301		15.934		223261600	2232616	2232616		2.74481e+09	2.74481e+07		2232616
000090	0.024365		0.058777	5.8777		15.9345		223261600	2232616	2232616		2.51061e+09	2.51061e+07		2232616
000090	0.0264312		0.07605	7.605		15.9505		223261600	2232616	2232616		2.71287e+09	2.71287e+07		2232616
000090	0.0269351		0.058312	5.8312		15.952		234424680	2.34425e+06	2.34425e+06		3.0799e+09	3.0799e+07		2.34425e+06
000090	0.0273396		0.075835	7.5835		15.954		304424680	3.04425e+06	3.04425e+06		3.96266e+09	3.96266e+07		3.04425e+06
000090	0.0294453		0.081683	8.1683		15.96		304424680	3.04425e+06	3.04425e+06		6.76364e+09	6.76364e+07		3.04425e+06
000090	0.0331427		0.050695	5.0695		15.9605		304424680	3.04425e+06	3.04425e+06		5.39152e+09	5.39152e+07		3.04425e+06
000090	0.0333348		0.071426	7.1426		15.971		456637020	4.56637e+06	4.56637e+06		5.88977e+09	5.88977e+07		4.56637e+06
000090	0.0356354		0.095286	9.5286		15.99		456637020	4.56637e+06	4.56637e+06		10160244762	1.01602e+08		4.56637e+06
000090	0.038515		0.055799	5.5799		15.998		456637020	4.56637e+06	4.56637e+06		7.50025e+09	7.50025e+07		4.56637e+06
000090	0.0414874		0.077976	7.7976		15.9995		502300722	5.02301e+06	5.02301e+06		8.57828e+09	8.57828e+07		5.02301e+06
000090	0.0439747		0.065274	6.5274		16.003		552530794	5.52531e+06	5.52531e+06		9.79152e+09	9.79152e+07		5.52531e+06
000090	0.0469809		0.052367	5.2367		16.0095		552530794	5.52531e+06	5.52531e+06		1.10273e+10	1.10273e+08		5.52531e+06
000090	0.0486057		0.053888	5.3888		16.012		855561097	8.55561e+06	8.55561e+06		16553824056	1.65538e+08		8.55561e+06
000090	0.0502367		0.052403	5.2403		16.015		1197785535	1.19779e+07	1.19779e+07		1.92906e+10	1.92906e+08		1.19779e+07
000090	0.0514892		0.062423	6.2423		16.028		1197785535	1.19779e+07	1.19779e+07		2.57927e+10	2.57927e+08		1.19779e+07
000090	0.0536215		0.073315	7.3315		16.029		1437342642	1.43734e+07	1.43734e+07		3.17412e+10	3.17412e+08		1.43734e+07
000090	0.0541505		0.060507	6.0507		16.0315		1868545434	1.86855e+07	1.86855e+07		4.03134e+10	4.03134e+08		1.86855e+07
000090	0.0618934		0.042215	4.2215		16.042		1868545434	1.86855e+07	1.86855e+07		4.89986e+10	4.89986e+08		1.86855e+07
000090	0.0689718		0.038503	3.8503		16.0455		330000000	3300000	3300000		1.29562e+09	1.29562e+07		3300000
000096	0.0141372		0.101614	10.1614		16.0495		330000000	3300000	3300000		1.29406e+09	1.29406e+07		3300000
000096	0.0141886		0.104784	10.4784		16.055		330000000	3300000	3300000		1.31463e+09	1.31463e+07		3300000
000096	0.0175062		0.097725	9.7725		16.0745		528000000	5280000	5280000		1.41594e+09	1.41594e+07		5280000
000096	0.0209972		0.07665	7.665		16.084		528000000	5280000	5280000		1.50537e+09	1.50537e+07		5280000
000096	0.0284312		0.065485	6.5485		16.0865		528000000	5280000	5280000		1.50216e+09	1.50216e+07		5280000
000096	0.0286411		0.05867	5.867		16.097		528000000	5280000	5280000		1.65198e+09	1.65198e+07		5280000
000096	0.0292371		0.059632	5.9632		16.1165		528000000	5280000	5280000		1765239891	1.76524e+07		5280000
000096	0.0300288		0.077583	7.7583		16.1165		528000000	5280000	5280000		1.68088e+09	1.68088e+07		5280000
000096	0.0306912		0.078193	7.8193		16.131		528000000	5280000	5280000		1.8367e+09	1.8367e+07		5280000
000096	0.0318773		0.10142	10.142		16.1345		528000000	5280000	5280000		1873833458	1.87383e+07		5280000
000096	0.0362934		0.075117	7.5117		16.1425		528000000	5280000	5280000		1.98978e+09	1.98978e+07		5280000
000096	0.0372897		0.102876	10.2876		16.146		528000000	5280000	5280000		1.9901e+09	1.9901e+07		5280000
000096	0.0381099		0.059886	5.9886		16.147		528000000	5280000	5280000		2.04836e+09	2.04836e+07		5280000
000096	0.0381117		0.068688	6.8688		16.15		528000000	5280000	5280000		2.03306e+09	2.03306e+07		5280000
000096	0.0384457		0.070585	7.0585		16.1505		528000000	5280000	5280000		2.21705e+09	2.21705e+07		5280000
000096	0.04621		0.07699	7.699		16.155		528000000	5280000	5280000		2.42987e+09	2.42987e+07		5280000
000096	0.0472743		0.083605	8.3605		16.1585		528000000	5280000	5280000		2.55316e+09	2.55316e+07		5280000
000096	0.0483684		0.059666	5.9666		16.1665		528000000	5280000	5280000		2.64694e+09	2.64694e+07		5280000
000096	0.0499147		0.044427	4.4427		16.1725		528000000	5280000	5280000		2.94671e+09	2.94671e+07		5280000
000096	0.0521015		0.051214	5.1214		16.173		528000000	5280000	5280000		3.0762e+09	3.0762e+07		5280000
000096	0.0574133		0.058953	5.8953		16.1995		196000000	1960000	1960000		1.09427e+09	1.09427e+07		1960000
000099	0.0794355		0.133705	13.3705		16.2005		196000000	1960000	1960000		1.07962e+09	1.07962e+07		1960000
000099	0.0837953		0.155908	15.5908		16.204		235200000	2352000	2352000		1.3875e+09	1.3875e+07		2352000
000099	0.0853101		0.134796	13.4796		16.2045		256800000	2568000	2568000		1.60046e+09	1.60046e+07		2568000
000099	0.0853243		0.185783	18.5783		16.205		513600000	5136000	5136000		1.80456e+09	1.80456e+07		5136000
000099	0.0861978		0.120865	12.0865		16.2055		513600000	5136000	5136000		1.97997e+09	1.97997e+07		5136000
000099	0.0871815		0.103651	10.3651		16.2245		513600000	5136000	5136000		2.06628e+09	2.06628e+07		5136000
000099	0.0873748		0.125029	12.5029		16.238		513600000	5136000	5136000		2.29138e+09	2.29138e+07		5136000
000099	0.0899103		0.080919	8.0919		16.238		513600000	5136000	5136000		2.30961e+09	2.30961e+07		5136000
000099	0.0921666		0.069551	6.9551		16.2465		513600000	5136000	5136000		2.50411e+09	2.50411e+07		5136000
000099	0.0943816		0.113231	11.3231		16.2685		513600000	5136000	5136000		2.51641e+09	2.51641e+07		5136000
000099	0.0945171		0.070295	7.0295		16.274		513600000	5136000	5136000		2.71093e+09	2.71093e+07		5136000
000099	0.0968955		0.063597	6.3597		16.2745		513600000	5136000	5136000		3.53103e+09	3.53103e+07		5136000
000099	0.0980647		0.093255	9.3255		16.2775		567937189	5.67937e+06	5.67937e+06		3.83999e+09	3.83999e+07		5.67937e+06
000099	0.0993235		0.102208	10.2208		16.282		606070420	6.0607e+06	6.0607e+06		4.45444e+09	4.45444e+07		6.0607e+06
000099	0.0998148		0.112463	11.2463		16.289		606070420	6.0607e+06	6.0607e+06		4.96176e+09	4.96176e+07		6.0607e+06
000099	0.109812		0.184381	18.4381		16.327		606070420	6.0607e+06	6.0607e+06		4.89319e+09	4.89319e+07		6.0607e+06
000099	0.125969		0.187614	18.7614		16.3515		606070420	6.0607e+06	6.0607e+06		5.62143e+09	5.62143e+07		6.0607e+06
000099	0.137037		0.145816	14.5816		16.352		606070420	6.0607e+06	6.0607e+06		5.66356e+09	5.66356e+07		6.0607e+06
000099	0.139853		0.166418	16.6418		16.3555		606070420	6.0607e+06	6.0607e+06		5.86164e+09	5.86164e+07		6.0607e+06
000099	0.153132		0.135538	13.5538		16.358		606070420	6.0607e+06	6.0607e+06		5.51255e+09	5.51255e+07		6.0607e+06
000099	0.1692		0.121246	12.1246		16.368		2586331144	2.58633e+07	2.58633e+07		30735020777	3.0735e+08		2.58633e+07
000100	0.0252904		0.178596	17.8596		16.3795		2586331144	2.58633e+07	2.58633e+07		30041039674	3.0041e+08		2.58633e+07
000100	0.0309137		0.203275	20.3275		16.383		2586331000	25863310	25863310		21961243000	219612430		25863310
000100	0.0379288		0.21238	21.238		16.3865		2586331000	25863310	25863310		23192668000	231926680		25863310
000100	0.0416965		0.14847	14.847		16.396		2936931000	29369310	29369310		30234449000	302344490		29369310
000100	0.0446446		0.135209	13.5209		16.409		4238109000	42381090	42381090		53478057000	534780570		42381090
000100	0.0460836		0.14074	14.074		16.441		8476218000	84762180	84762180		74014316000	740143160		84762180
000100	0.0470434		0.134867	13.4867		16.442		8476218000	84762180	84762180		79744793000	797447930		84762180
000100	0.0552747		0.155125	15.5125		16.445		8531495000	85314950	85314950		78080637000	780806370		85314950
000100	0.058562		0.155356	15.5356		16.4555		9452413000	94524130	94524130		92876886000	928768860		94524130
000100	0.060269		0.15693	15.693		16.4565		12228360000	122283600	122283600		111754821000	1117548210		122283600
000100	0.0622242		0.16057	16.057		16.4565		12213682000	122136820	122136820		147136786000	1471367860		122136820
000100	0.0649553		0.177854	17.7854		16.46		13514972000	135149720	135149720		160293984000	1602939840		135149720
000100	0.0701777		0.184915	18.4915		16.463		13549649000	135496490	135496490		192763943000	1927639430		135496490
000100	0.0739763		0.124911	12.4911		16.464		13528439000	135284390	135284390		164844885000	1648448850		135284390
000100	0.0797601		0.08009	8.009		16.4655		14030788000	140307880	140307880		257908279000	2579082790		140307880
000100	0.0847487		0.073219	7.3219		16.4705		180000000	1800000	1800000		7.66804e+08	7.66804e+06		1800000
000150	0.0586996		0.053773	5.3773		16.472		324000000	3240000	3240000		6.98138e+08	6.98138e+06		3240000
000150	0.0244588		0.118103	11.8103		16.4785		324000000	3240000	3240000		5.89704e+08	5.89704e+06		3240000
000150	0.0296003		0.098676	9.8676		16.491		324000000	3240000	3240000		5.27729e+08	5.27729e+06		3240000
000150	0.0312234		-0.050399	-5.0399		16.504		324000000	3240000	3240000		1.21887e+09	1.21887e+07		3240000
000150	0.0420259		0.021197	2.1197		16.507		324000000	3240000	3240000		1.114e+09	1.114e+07		3240000
000150	0.0533033		0.034844	3.4844		16.511		324000000	3240000	3240000		1.03142e+09	1.03142e+07		3240000
000150	0.0779782		0.202504	20.2504		16.5125		324000000	3240000	3240000		1.49004e+09	1.49004e+07		3240000
000150	0.0846895		0.165381	16.5381		16.5215		324000000	3240000	3240000		1.65547e+09	1.65547e+07		3240000
000150	0.106485		0.229871	22.9871		16.5255		324000000	3240000	3240000		2.71615e+09	2.71615e+07		3240000
000150	0.108506		0.067922	6.7922		16.526		324000000	3240000	3240000		2.52772e+09	2.52772e+07		3240000
000150	0.109741		0.36651	36.651		16.535		447804877	4.47805e+06	4.47805e+06		4.54964e+09	4.54964e+07		4.47805e+06
000150	0.111288		0.160206	16.0206		16.539		447804877	4.47805e+06	4.47805e+06		7.19999e+09	7.19999e+07		4.47805e+06
000150	0.114128		0.248538	24.8538		16.543		447804877	4.47805e+06	4.47805e+06		7.62029e+09	7.62029e+07		4.47805e+06
000150	0.118691		0.188656	18.8656		16.5485		626926827	6.26927e+06	6.26927e+06		8.27417e+09	8.27417e+07		6.26927e+06
000150	0.130162		0.217056	21.7056		16.554		877697557	8.77698e+06	8.77698e+06		5.95188e+09	5.95188e+07		8.77698e+06
000150	0.16783		0.229122	22.9122		16.5565		877697557	8.77698e+06	8.77698e+06		5.0933e+09	5.0933e+07		8.77698e+06
000150	0.173429		0.286786	28.6786		16.563		197320000	1973200	1973200		9.89095e+08	9.89095e+06		1973200
000151	0.0268265		0.126397	12.6397		16.5655		295980000	2959800	2959800		1.09212e+09	1.09212e+07		2959800
000151	0.0324969		0.066634	6.6634		16.5655		295980000	2959800	2959800		9.86438e+08	9.86438e+06		2959800
000151	0.0366222		0.081877	8.1877		16.567		295980000	2959800	2959800		1.11426e+09	1.11426e+07		2959800
000151	0.0405658		0.077052	7.7052		16.579		295980000	2959800	2959800		2.85902e+09	2.85902e+07		2959800
000151	0.0431586		0.09554	9.554		16.5875		295980000	2959800	2959800		3.08175e+09	3.08175e+07		2959800
000151	0.0432408		0.112455	11.2455		16.5905		295980000	2959800	2959800		2.19008e+09	2.19008e+07		2959800
000151	0.0434406		0.142371	14.2371		16.607		295980000	2959800	2959800		1.05024e+09	1.05024e+07		2959800
000151	0.0458174		0.134409	13.4409		16.623		295980000	2959800	2959800		1.1555e+09	1.1555e+07		2959800
000151	0.0471342		0.152937	15.2937		16.6245		295980000	2959800	2959800		1.11912e+09	1.11912e+07		2959800
000151	0.0490934		0.097151	9.7151		16.627		295980000	2959800	2959800		1.08824e+09	1.08824e+07		2959800
000151	0.0508176		0.085217	8.5217		16.64		295980000	2959800	2959800		1.18518e+09	1.18518e+07		2959800
000151	0.050971		0.077135	7.7135		16.643		295980000	2959800	2959800		1.66586e+09	1.66586e+07		2959800
000151	0.0542698		0.040636	4.0636		16.643		295980000	2959800	2959800		2.48991e+09	2.48991e+07		2959800
000151	0.0576952		0.065793	6.5793		16.65		295980000	2959800	2959800		2.91964e+09	2.91964e+07		2959800
000151	0.0599675		0.048594	4.8594		16.6565		295980000	2959800	2959800		2.41567e+09	2.41567e+07		2959800
000151	0.0621739		0.045991	4.5991		16.6615		295980000	2959800	2959800		2.06873e+09	2.06873e+07		2959800
000151	0.0646534		0.037205	3.7205		16.6615		295980000	2959800	2959800		2.1568e+09	2.1568e+07		2959800
000151	0.0648051		0.090172	9.0172		16.6675		295980000	2959800	2959800		2.15761e+09	2.15761e+07		2959800
000151	0.0676835		0.091049	9.1049		16.674		295980000	2959800	2959800		2.39255e+09	2.39255e+07		2959800
000151	0.0690001		0.125749	12.5749		16.674		295980000	2959800	2959800		1.80495e+09	1.80495e+07		2959800
000151	0.148421		0.286755	28.6755		16.675		65002300	650023	650023		6.34786e+08	6.34786e+06		650023
000153	0.0410632		0.120378	12.0378		16.6765		65002300	650023	650023		709481579	7.09482e+06		650023
000153	0.0452443		0.288977	28.8977		16.6785		65002300	650023	650023		6.84422e+08	6.84422e+06		650023
000153	0.0462516		0.223426	22.3426		16.685		130004600	1300046	1300046		7.36925e+08	7.36925e+06		1300046
000153	0.0671304		0.243591	24.3591		16.688		130004600	1300046	1300046		8.95922e+08	8.95922e+06		1300046
000153	0.068045		0.204192	20.4192		16.7085		260009200	2600092	2600092		1.09267e+09	1.09267e+07		2600092
000153	0.0685535		0.232029	23.2029		16.7095		260009200	2600092	2600092		1.06559e+09	1.06559e+07		2600092
000153	0.0691586		0.233113	23.3113		16.725		260009200	2600092	2600092		1.08862e+09	1.08862e+07		2600092
000153	0.0726991		0.203839	20.3839		16.7305		260009200	2600092	2600092		1.16556e+09	1.16556e+07		2600092
000153	0.0789569		0.240168	24.0168		16.7325		260009200	2600092	2600092		1.20547e+09	1.20547e+07		2600092
000153	0.0792372		0.249954	24.9954		16.7385		260009200	2600092	2600092		1.27583e+09	1.27583e+07		2600092
000153	0.0800729		0.233151	23.3151		16.7515		260009200	2600092	2600092		1.31823e+09	1.31823e+07		2600092
000153	0.0805535		0.192508	19.2508		16.7595		260009200	2600092	2600092		1.45049e+09	1.45049e+07		2600092
000153	0.0808405		0.215058	21.5058		16.7615		312141230	3.12141e+06	3.12141e+06		1.98102e+09	1.98102e+07		3.12141e+06
000153	0.0858714		0.235897	23.5897		16.762		312141230	3.12141e+06	3.12141e+06		2.23753e+09	2.23753e+07		3.12141e+06
000153	0.0904416		0.23835	23.835		16.775		312141230	3.12141e+06	3.12141e+06		2.30528e+09	2.30528e+07		3.12141e+06
000153	0.0926612		0.243789	24.3789		16.7765		312141230	3.12141e+06	3.12141e+06		2.49037e+09	2.49037e+07		3.12141e+06
000153	0.0983223		0.223264	22.3264		16.8135		317077630	3.17078e+06	3.17078e+06		2.76771e+09	2.76771e+07		3.17078e+06
000153	0.124757		0.260967	26.0967		16.83		317077630	3.17078e+06	3.17078e+06		3.008e+09	3.008e+07		3.17078e+06
000153	0.151124		0.324679	32.4679		16.8305		312141230	3.12141e+06	3.12141e+06		3.55961e+09	3.55961e+07		3.12141e+06
000153	0.167677		0.322405	32.2405		16.8325		312141230	3.12141e+06	3.12141e+06		3.63621e+09	3.63621e+07		3.12141e+06
000153	0.16907		0.288193	28.8193		16.835		470000000	4700000	4700000		1.77322e+09	1.77322e+07		4700000
000155	0.0103545		0.105328	10.5328		16.8385		470000000	4700000	4700000		1.94329e+09	1.94329e+07		4700000
000155	0.0131218		0.104587	10.4587		16.841		470000000	4700000	4700000		1.83492e+09	1.83492e+07		4700000
000155	0.0345885		0.130042	13.0042		16.8575		470000000	4700000	4700000		1.88481e+09	1.88481e+07		4700000
000155	0.0434555		0.155988	15.5988		16.8605		470000000	4700000	4700000		2.22485e+09	2.22485e+07		4700000
000155	0.0803823		0.201789	20.1789		16.8665		470000000	4700000	4700000		2.39453e+09	2.39453e+07		4700000
000155	0.0854768		0.163859	16.3859		16.8745		470000000	4700000	4700000		2.68638e+09	2.68638e+07		4700000
000155	0.107437		0.177141	17.7141		16.8775		470000000	4700000	4700000		2.78045e+09	2.78045e+07		4700000
000155	0.108224		0.162869	16.2869		16.8795		470000000	4700000	4700000		2.95596e+09	2.95596e+07		4700000
000155	0.114618		0.145206	14.5206		16.884		470000000	4700000	4700000		3.21663e+09	3.21663e+07		4700000
000155	0.126907		0.151212	15.1212		16.8845		470000000	4700000	4700000		3.37795e+09	3.37795e+07		4700000
000155	0.137014		0.183547	18.3547		16.8855		470000000	4700000	4700000		3.11001e+09	3.11001e+07		4700000
000155	0.141336		0.20202	20.202		16.8875		470000000	4700000	4700000		2.93345e+09	2.93345e+07		4700000
000155	0.142379		0.287562	28.7562		16.8905		470000000	4700000	4700000		1.34995e+09	1.34995e+07		4700000
000155	0.151757		0.73032	73.032		16.899		1270000000	12700000	12700000		6.78521e+09	6.78521e+07		12700000
000155	0.153837		0.014851	1.4851		16.912		1270000000	12700000	12700000		7.22904e+09	7.22904e+07		12700000
000155	0.178474		0.036413	3.6413		16.924		1270000000	12700000	12700000		7.24618e+09	7.24618e+07		12700000
000155	0.207375		0.090647	9.0647		16.926		1270000000	12700000	12700000		9.23418e+09	9.23418e+07		12700000
000155	0.53183		0.101693	10.1693		16.9275		96500000	965000	965000		6.41256e+08	6.41256e+06		965000
000156	0.0459019		0.108493	10.8493		16.9365		96500000	965000	965000		6.71315e+08	6.71315e+06		965000
000156	0.0701515		0.11912	11.912		16.939		96500000	965000	965000		7.56379e+08	7.56379e+06		965000
000156	0.0731289		0.116059	11.6059		16.9635		96500000	965000	965000		1.15296e+09	1.15296e+07		965000
000156	0.0817659		0.141804	14.1804		16.979		96500000	965000	965000		1.20015e+09	1.20015e+07		965000
000156	0.0838243		0.60456	60.456		16.985		3.86747e+08	3.86747e+06	3.86747e+06		3.38357e+09	3.38357e+07		3.86747e+06
000156	0.0843455		0.315272	31.5272		16.9945		5.4193e+08	5.4193e+06	5.4193e+06		5.08453e+09	5.08453e+07		5.4193e+06
000156	0.103394		0.293219	29.3219		16.9945		5.4193e+08	5.4193e+06	5.4193e+06		5.55818e+09	5.55818e+07		5.4193e+06
000156	0.115035		0.26761	26.761		16.997		1.54193e+09	1.54193e+07	1.54193e+07		1.2675e+10	1.2675e+08		1.54193e+07
000156	0.11748		0.244535	24.4535		17.007		1.54193e+09	1.54193e+07	1.54193e+07		1.40328e+10	1.40328e+08		1.54193e+07
000156	0.117513		0.234616	23.4616		17.0145		1.54193e+09	1.54193e+07	1.54193e+07		1.44203e+10	1.44203e+08		1.54193e+07
000156	0.124792		0.256603	25.6603		17.0215		1.54193e+09	1.54193e+07	1.54193e+07		1.47411e+10	1.47411e+08		1.54193e+07
000156	0.12775		0.195435	19.5435		17.026		1.54193e+09	1.54193e+07	1.54193e+07		1.57236e+10	1.57236e+08		1.54193e+07
000156	0.129104		0.191975	19.1975		17.0285		1.96151e+09	1.96151e+07	1.96151e+07		2.34405e+10	2.34405e+08		1.96151e+07
000156	0.460875		0.188986	18.8986		17.039		150000000	1500000	1500000		9.5044e+08	9.5044e+06		1500000
000157	0.0300295		0.197256	19.7256		17.042		300000000	3000000	3000000		1.05994e+09	1.05994e+07		3000000
000157	0.0373978		0.183759	18.3759		17.0455		390000000	3900000	3900000		1.47217e+09	1.47217e+07		3900000
000157	0.0379055		0.155016	15.5016		17.0475		390000000	3900000	3900000		2.59808e+09	2.59808e+07		3900000
000157	0.0401685		0.161698	16.1698		17.048		507000000	5070000	5070000		3.58108e+09	3.58108e+07		5070000
000157	0.0402668		0.150398	15.0398		17.05		507000000	5070000	5070000		4.17338e+09	4.17338e+07		5070000
000157	0.0409746		0.160873	16.0873		17.0565		507000000	5070000	5070000		5.34814e+09	5.34814e+07		5070000
000157	0.0415793		0.154701	15.4701		17.064		760500000	7605000	7605000		8.53216e+09	8.53216e+07		7605000
000157	0.0470828		0.125325	12.5325		17.0655		1521000000	15210000	15210000		2.30308e+10	2.30308e+08		15210000
000157	0.0506839		0.141552	14.1552		17.069		1673100000	16731000	16731000		3.39146e+10	3.39146e+08		16731000
000157	0.0508517		0.116951	11.6951		17.0945		5797219562	5.79722e+07	5.79722e+07		6.29953e+10	6.29953e+08		5.79722e+07
000157	0.0573291		0.121662	12.1662		17.1045		7705954050	7.70595e+07	7.70595e+07		7.15818e+10	7.15818e+08		7.70595e+07
000157	0.0629445		0.108513	10.8513		17.113		7705950000	77059500	77059500		88974460000	889744600		77059500
000157	0.0634816		0.117214	11.7214		17.1165		7705954050	7.70595e+07	7.70595e+07		8.95372e+10	8.95372e+08		7.70595e+07
000157	0.0734848		0.141357	14.1357		17.1385		7705954050	7.70595e+07	7.70595e+07		9.3758e+10	9.3758e+08		7.70595e+07
000157	0.074651		0.220912	22.0912		17.139		7664132250	7.66413e+07	7.66413e+07		9.3723e+10	9.3723e+08		7.66413e+07
000157	0.0760012		0.263367	26.3367		17.1555		7664132250	7.66413e+07	7.66413e+07		8.9141e+10	8.9141e+08		7.66413e+07
000157	0.0819574		0.260477	26.0477		17.1675		7794048075	7.79405e+07	7.79405e+07		8.31491e+10	8.31491e+08		7.79405e+07
000157	0.0866019		0.245956	24.5956		17.1805		7808536633	7.80854e+07	7.80854e+07		9.34567e+10	9.34567e+08		7.80854e+07
000157	0.0907518		0.177117	17.7117		17.1835		7874974858	7.87497e+07	7.87497e+07		9.2068e+10	9.2068e+08		7.87497e+07
000157	0.0914196		0.152737	15.2737		17.1915		7937690533	7.93769e+07	7.93769e+07		1.16275e+11	1.16275e+09		7.93769e+07
000157	0.108131		0.094954	9.4954		17.195		400000000	4000000	4000000		1.88516e+09	1.88516e+07		4000000
000158	0.0267088		0.107204	10.7204		17.2015		400000000	4000000	4000000		2.05762e+09	2.05762e+07		4000000
000158	0.0277385		0.065602	6.5602		17.21		400000000	4000000	4000000		2.09274e+09	2.09274e+07		4000000
000158	0.028831		0.086121	8.6121		17.211		430000000	4300000	4300000		2.5489e+09	2.5489e+07		4300000
000158	0.0290834		0.090819	9.0819		17.215		430000000	4300000	4300000		3.07703e+09	3.07703e+07		4300000
000158	0.0300602		0.073533	7.3533		17.2325		430000000	4300000	4300000		3.39025e+09	3.39025e+07		4300000
000158	0.0303225		0.091779	9.1779		17.2455		430000000	4300000	4300000		3.34973e+09	3.34973e+07		4300000
000158	0.0309536		0.083363	8.3363		17.2565		430000000	4300000	4300000		3.60166e+09	3.60166e+07		4300000
000158	0.0319391		0.062532	6.2532		17.259		718861000	7188610	7188610		4.35471e+09	4.35471e+07		7188610
000158	0.0320446		0.060678	6.0678		17.264		718861000	7188610	7188610		4.27162e+09	4.27162e+07		7188610
000158	0.0325909		0.053501	5.3501		17.275		718861000	7188610	7188610		4.74224e+09	4.74224e+07		7188610
000158	0.0331309		0.057893	5.7893		17.2755		718861000	7188610	7188610		5.29111e+09	5.29111e+07		7188610
000158	0.034855		0.056902	5.6902		17.28		718861000	7188610	7188610		5.71687e+09	5.71687e+07		7188610
000158	0.0370757		0.070397	7.0397		17.288		718861000	7188610	7188610		5.77324e+09	5.77324e+07		7188610
000158	0.0481907		0.073952	7.3952		17.2885		718861000	7188610	7188610		5.55316e+09	5.55316e+07		7188610
000158	0.0510528		0.055897	5.5897		17.2895		1271442278	1.27144e+07	1.27144e+07		1.09419e+10	1.09419e+08		1.27144e+07
000158	0.0517722		0.061791	6.1791		17.3005		1271442278	1.27144e+07	1.27144e+07		1.28042e+10	1.28042e+08		1.27144e+07
000158	0.052674		0.062458	6.2458		17.3025		1652874961	1.65287e+07	1.65287e+07		1.27892e+10	1.27892e+08		1.65287e+07
000158	0.0646422		0.068581	6.8581		17.3065		1652874961	1.65287e+07	1.65287e+07		1.41427e+10	1.41427e+08		1.65287e+07
000158	0.071421		0.080926	8.0926		17.309		1598616721	1.59862e+07	1.59862e+07		1.41564e+10	1.41564e+08		1.59862e+07
000158	0.0744718		0.082876	8.2876		17.318		1598616721	1.59862e+07	1.59862e+07		1.48954e+10	1.48954e+08		1.59862e+07
000158	0.0949247		0.078761	7.8761		17.3195		171792300	1717923	1717923		8.93304e+08	8.93304e+06		1717923
000159	0.0384398		0.158375	15.8375		17.331		171792300	1717923	1717923		1.50609e+09	1.50609e+07		1717923
000159	0.0438316		0.218159	21.8159		17.3345		171792300	1717923	1717923		1.58969e+09	1.58969e+07		1717923
000159	0.055818		0.162548	16.2548		17.339		171792300	1717923	1717923		1.46288e+09	1.46288e+07		1717923
000159	0.0585684		0.170203	17.0203		17.343		171792300	1717923	1717923		1.41737e+09	1.41737e+07		1717923
000159	0.0625094		0.262771	26.2771		17.345		171792300	1717923	1717923		1.39988e+09	1.39988e+07		1717923
000159	0.0776083		0.335281	33.5281		17.3525		204552300	2045523	2045523		1.28875e+09	1.28875e+07		2045523
000159	0.0939554		0.219474	21.9474		17.3555		204552300	2045523	2045523		1.29286e+09	1.29286e+07		2045523
000159	0.0954893		0.148046	14.8046		17.3665		240569647	2.4057e+06	2.4057e+06		1.86497e+09	1.86497e+07		2.4057e+06
000159	0.0978373		0.142954	14.2954		17.3785		240569647	2.4057e+06	2.4057e+06		2.30205e+09	2.30205e+07		2.4057e+06
000159	0.109518		0.16744	16.744		17.3835		481139294	4.81139e+06	4.81139e+06		3.24459e+09	3.24459e+07		4.81139e+06
000159	0.110601		0.202938	20.2938		17.395		481139294	4.81139e+06	4.81139e+06		3.17704e+09	3.17704e+07		4.81139e+06
000159	0.121075		0.124134	12.4134		17.408		481139294	4.81139e+06	4.81139e+06		2.987e+09	2.987e+07		4.81139e+06
000159	0.127521		0.092908	9.2908		17.4095		481139294	4.81139e+06	4.81139e+06		2.983e+09	2.983e+07		4.81139e+06
000159	0.142234		0.129047	12.9047		17.411		481139294	4.81139e+06	4.81139e+06		2.96826e+09	2.96826e+07		4.81139e+06
000159	0.146006		0.136541	13.6541		17.4125		481139294	4.81139e+06	4.81139e+06		2.949e+09	2.949e+07		4.81139e+06
000159	0.147685		0.229121	22.9121		17.417		481139294	4.81139e+06	4.81139e+06		3.11625e+09	3.11625e+07		4.81139e+06
000159	0.153232		0.20263	20.263		17.4175		481139294	4.81139e+06	4.81139e+06		3.03787e+09	3.03787e+07		4.81139e+06
000159	0.15792		0.358276	35.8276		17.4205		481139294	4.81139e+06	4.81139e+06		2.74006e+09	2.74006e+07		4.81139e+06
000159	0.159462		0.204143	20.4143		17.422		480685993	4.80686e+06	4.80686e+06		2.81708e+09	2.81708e+07		4.80686e+06
000159	0.179651		0.194626	19.4626		17.422		480685993	4.80686e+06	4.80686e+06		2.67938e+09	2.67938e+07		4.80686e+06
000159	0.192089		0.256203	25.6203		17.4255		466600774	4.66601e+06	4.66601e+06		1.78813e+09	1.78813e+07		4.66601e+06
000301	0.00756254		0.062639	6.2639		17.427		466650212	4.6665e+06	4.6665e+06		1.9091e+09	1.9091e+07		4.6665e+06
000301	0.0102985		0.056235	5.6235		17.4275		466656782	4.66657e+06	4.66657e+06		2.59715e+09	2.59715e+07		4.66657e+06
000301	0.0113929		0.068068	6.8068		17.4415		467928397	4.67928e+06	4.67928e+06		3.1034e+09	3.1034e+07		4.67928e+06
000301	0.0245652		0.063548	6.3548		17.4415		467928397	4.67928e+06	4.67928e+06		3.25824e+09	3.25824e+07		4.67928e+06
000301	0.0268405		0.085616	8.5616		17.449		467929397	4.67929e+06	4.67929e+06		3.49851e+09	3.49851e+07		4.67929e+06
000301	0.0329393		0.066468	6.6468		17.452		1218236445	1.21824e+07	1.21824e+07		3.32512e+09	3.32512e+07		1.21824e+07
000301	0.0330314		0.059803	5.9803		17.4575		1218236445	1.21824e+07	1.21824e+07		3.14518e+09	3.14518e+07		1.21824e+07
000301	0.0350273		0.059923	5.9923		17.4625		1218236445	1.21824e+07	1.21824e+07		3.81348e+09	3.81348e+07		1.21824e+07
000301	0.0352853		0.122936	12.2936		17.463		1218236445	1.21824e+07	1.21824e+07		3.87444e+09	3.87444e+07		1.21824e+07
000301	0.0392612		0.165475	16.5475		17.465		1218236445	1.21824e+07	1.21824e+07		3.74253e+09	3.74253e+07		1.21824e+07
000301	0.0520312		0.095012	9.5012		17.4665		1218236445	1.21824e+07	1.21824e+07		3.48257e+09	3.48257e+07		1.21824e+07
000301	0.0609683		0.060646	6.0646		17.4765		1218236445	1.21824e+07	1.21824e+07		3.58278e+09	3.58278e+07		1.21824e+07
000301	0.0805926		0.077768	7.7768		17.477		1218236445	1.21824e+07	1.21824e+07		3.66671e+09	3.66671e+07		1.21824e+07
000301	0.0819003		0.067825	6.7825		17.482		1218236445	1.21824e+07	1.21824e+07		3.9869e+09	3.9869e+07		1.21824e+07
000301	0.0862795		0.05273	5.273		17.4905		1218236445	1.21824e+07	1.21824e+07		4.40757e+09	4.40757e+07		1.21824e+07
000301	0.0883339		0.098222	9.8222		17.4945		1218236445	1.21824e+07	1.21824e+07		4.96776e+09	4.96776e+07		1.21824e+07
000301	0.0936946		0.141633	14.1633		17.5015		1218236445	1.21824e+07	1.21824e+07		4.41533e+09	4.41533e+07		1.21824e+07
000301	0.0989972		0.123098	12.3098		17.506		7.01745e+09	7.01745e+07	7.01745e+07		2.18692e+10	2.18692e+08		7.01745e+07
000301	0.102365		0.027201	2.7201		17.507		7.01745e+09	7.01745e+07	7.01745e+07		3.50423e+10	3.50423e+08		7.01745e+07
000301	0.109866		0.041233	4.1233		17.5105		7.82326e+09	7.82326e+07	7.82326e+07		6.29336e+10	6.29336e+08		7.82326e+07
000301	0.125508		0.033376	3.3376		17.5175		1686323390	1.68632e+07	1.68632e+07		96946024770	9.6946e+08		1.68632e+07
000333	0.0325948		0.163092	16.3092		17.528		4215808470	4.21581e+07	4.21581e+07		120292088160	1.20292e+09		4.21581e+07
000333	0.0342588		0.158705	15.8705		17.5425		4266839000	42668390	42668390		128841935000	1288419350		42668390
000333	0.0368615		0.16166	16.166		17.5495		6458767000	64587670	64587670		170600711000	1706007110		64587670
000333	0.0529283		0.165321	16.5321		17.5535		6561053000	65610530	65610530		248106858000	2481068580		65610530
000333	0.0537539		0.175873	17.5873		17.554		6663031000	66630310	66630310		263701148000	2637011480		66630310
000333	0.0556599		0.149556	14.9556		17.5585		6971900000	69719000	69719000		301955419000	3019554190		69719000
000333	0.0604913		0.150642	15.0642		17.5645		7029976000	70299760	70299760		360382603000	3603826030		70299760
000333	0.0614021		0.120147	12.0147		17.57		520653552	5.20654e+06	5.20654e+06		2.24227e+10	2.24227e+08		5.20654e+06
000338	0.0390394		0.113332	11.3332		17.574		833045683	8.33046e+06	8.33046e+06		2.92677e+10	2.92677e+08		8.33046e+06
000338	0.0393047		0.106911	10.6911		17.5775		833045683	8.33046e+06	8.33046e+06		3.62182e+10	3.62182e+08		8.33046e+06
000338	0.0395742		0.100868	10.0868		17.581		1666091366	1.66609e+07	1.66609e+07		5.21599e+10	5.21599e+08		1.66609e+07
000338	0.0408388		0.088568	8.8568		17.5955		1666091366	1.66609e+07	1.66609e+07		6.15445e+10	6.15445e+08		1.66609e+07
000338	0.0489785		0.0993	9.93		17.6035		1999309639	1.99931e+07	1.99931e+07		6.63204e+10	6.63204e+08		1.99931e+07
000338	0.0490226		0.117435	11.7435		17.6095		1999309639	1.99931e+07	1.99931e+07		7.85218e+10	7.85218e+08		1.99931e+07
000338	0.0503551		0.123916	12.3916		17.6105		1999309639	1.99931e+07	1.99931e+07		1.20412e+11	1.20412e+09		1.99931e+07
000338	0.0527483		0.144611	14.4611		17.6115		3998619278	3.99862e+07	3.99862e+07		1.14873e+11	1.14873e+09		3.99862e+07
000338	0.0633478		0.188631	18.8631		17.6215		3998619278	3.99862e+07	3.99862e+07		1.63991e+11	1.63991e+09		3.99862e+07
000338	0.0661326		0.166286	16.6286		17.626		7997238556	7.99724e+07	7.99724e+07		1.89638e+11	1.89638e+09		7.99724e+07
000338	0.067116		0.13545	13.545		17.6275		7997238556	7.99724e+07	7.99724e+07		2.05276e+11	2.05276e+09		7.99724e+07
000338	0.0804306		0.106458	10.6458		17.635		7933873895	7.93387e+07	7.93387e+07		2.36832e+11	2.36832e+09		7.93387e+07
000338	0.0821141		0.105383	10.5383		17.6395		7933873895	7.93387e+07	7.93387e+07		2.7075e+11	2.7075e+09		7.93387e+07
000338	0.0973118		0.095454	9.5454		17.6405		378272000	3782720	3782720		2.07886e+09	2.07886e+07		3782720
000400	0.042753		0.185351	18.5351		17.642		378272000	3782720	3782720		2.58041e+09	2.58041e+07		3782720
000400	0.0428443		0.21579	21.579		17.651		378272000	3782720	3782720		2.74572e+09	2.74572e+07		3782720
000400	0.0497438		0.210752	21.0752		17.652		378272000	3782720	3782720		3.09345e+09	3.09345e+07		3782720
000400	0.0641211		0.200813	20.0813		17.656		378272000	3782720	3782720		3.67236e+09	3.67236e+07		3782720
000400	0.0671274		0.227027	22.7027		17.6605		378272000	3782720	3782720		3.98741e+09	3.98741e+07		3782720
000400	0.0742974		0.195842	19.5842		17.6685		378272000	3782720	3782720		4.60301e+09	4.60301e+07		3782720
000400	0.0768254		0.25275	25.275		17.671		378272000	3782720	3782720		4.6535e+09	4.6535e+07		3782720
000400	0.0806583		0.229812	22.9812		17.671		378272000	3782720	3782720		4.7401e+09	4.7401e+07		3782720
000400	0.0905767		0.234798	23.4798		17.681		378272000	3782720	3782720		4.60504e+09	4.60504e+07		3782720
000400	0.0922646		0.233647	23.3647		17.6815		378272000	3782720	3782720		5.75483e+09	5.75483e+07		3782720
000400	0.0932165		0.217229	21.7229		17.688		378272000	3782720	3782720		7.07161e+09	7.07161e+07		3782720
000400	0.0939754		0.242883	24.2883		17.689		378272000	3782720	3782720		6.92557e+09	6.92557e+07		3782720
000400	0.0957776		0.169279	16.9279		17.6895		491753600	4917536	4917536		8.29092e+09	8.29092e+07		4917536
000400	0.0984101		0.151145	15.1145		17.698		1008327309	1.00833e+07	1.00833e+07		1.07922e+10	1.07922e+08		1.00833e+07
000400	0.100807		0.160099	16.0099		17.699		1008327309	1.00833e+07	1.00833e+07		1.24873e+10	1.24873e+08		1.00833e+07
000400	0.103337		0.138049	13.8049		17.704		1008327309	1.00833e+07	1.00833e+07		1.43008e+10	1.43008e+08		1.00833e+07
000400	0.113181		0.115432	11.5432		17.7055		1008327309	1.00833e+07	1.00833e+07		1.53087e+10	1.53087e+08		1.00833e+07
000400	0.114267		0.106251	10.6251		17.7115		1008327309	1.00833e+07	1.00833e+07		1.45769e+10	1.45769e+08		1.00833e+07
000400	0.11765		0.096791	9.6791		17.712		1008327309	1.00833e+07	1.00833e+07		1.50896e+10	1.50896e+08		1.00833e+07
000400	0.126974		0.080015	8.0015		17.7145		1008327309	1.00833e+07	1.00833e+07		1.68061e+10	1.68061e+08		1.00833e+07
000400	0.134674		0.078821	7.8821		17.716		881785550	8.81786e+06	8.81786e+06		2.23824e+09	2.23824e+07		8.81786e+06
000401	0.0630098		0.216063	21.6063		17.7285		881785550	8.81786e+06	8.81786e+06		2.84504e+09	2.84504e+07		8.81786e+06
000401	0.0682527		0.233467	23.3467		17.732		881785550	8.81786e+06	8.81786e+06		3.33715e+09	3.33715e+07		8.81786e+06
000401	0.0731119		0.231493	23.1493		17.742		881785550	8.81786e+06	8.81786e+06		4.68012e+09	4.68012e+07		8.81786e+06
000401	0.0753647		0.24431	24.431		17.747		962770614	9.62771e+06	9.62771e+06		5.46752e+09	5.46752e+07		9.62771e+06
000401	0.0800884		0.21879	21.879		17.7475		962770614	9.62771e+06	9.62771e+06		6.58637e+09	6.58637e+07		9.62771e+06
000401	0.0899611		0.209722	20.9722		17.7505		962770614	9.62771e+06	9.62771e+06		6.63274e+09	6.63274e+07		9.62771e+06
000401	0.0945711		0.187737	18.7737		17.755		962770614	9.62771e+06	9.62771e+06		8.98813e+09	8.98813e+07		9.62771e+06
000401	0.0959846		0.166593	16.6593		17.771		1212770614	1.21277e+07	1.21277e+07		1.27368e+10	1.27368e+08		1.21277e+07
000401	0.0977527		0.213738	21.3738		17.779		1212770614	1.21277e+07	1.21277e+07		2.16173e+10	2.16173e+08		1.21277e+07
000401	0.107143		0.199468	19.9468		17.7825		1212770614	1.21277e+07	1.21277e+07		3.02523e+10	3.02523e+08		1.21277e+07
000401	0.107966		0.181338	18.1338		17.7945		1347522914	1.34752e+07	1.34752e+07		3.80752e+10	3.80752e+08		1.34752e+07
000401	0.115155		0.194353	19.4353		17.7955		1347522914	1.34752e+07	1.34752e+07		4.1504e+10	4.1504e+08		1.34752e+07
000401	0.115165		0.253458	25.3458		17.8065		1347522914	1.34752e+07	1.34752e+07		4.30942e+10	4.30942e+08		1.34752e+07
000401	0.12045		0.25947	25.947		17.8105		1347522914	1.34752e+07	1.34752e+07		4.40543e+10	4.40543e+08		1.34752e+07
000401	0.122195		0.261793	26.1793		17.829		1347522914	1.34752e+07	1.34752e+07		4.12812e+10	4.12812e+08		1.34752e+07
000401	0.125784		0.372664	37.2664		17.8345		1347522914	1.34752e+07	1.34752e+07		4.148e+10	4.148e+08		1.34752e+07
000401	0.130712		0.273943	27.3943		17.837		1347522914	1.34752e+07	1.34752e+07		4.10343e+10	4.10343e+08		1.34752e+07
000401	0.135721		0.274409	27.4409		17.84		1347522914	1.34752e+07	1.34752e+07		6.19933e+10	6.19933e+08		1.34752e+07
000401	0.138014		0.191404	19.1404		17.843		1347522914	1.34752e+07	1.34752e+07		6.07335e+10	6.07335e+08		1.34752e+07
000401	0.15671		0.190984	19.0984		17.845		1347522914	1.34752e+07	1.34752e+07		5.89473e+10	5.89473e+08		1.34752e+07
000401	0.207066		0.172366	17.2366		17.848		125906400	1259064	1259064		5.99749e+08	5.99749e+06		1259064
000402	0.0184753		0.071629	7.1629		17.8575		125906400	1259064	1259064		1.13776e+09	1.13776e+07		1259064
000402	0.019448		0.03328	3.328		17.8605		147356400	1473564	1473564		2.87589e+09	2.87589e+07		1473564
000402	0.021551		0.09401	9.401		17.865		294712800	2947128	2947128		3.62472e+09	3.62472e+07		2947128
000402	0.0227164		0.09144	9.144		17.865		459126640	4.59127e+06	4.59127e+06		5.74166e+09	5.74166e+07		4.59127e+06
000402	0.0231227		0.057747	5.7747		17.866		688689960	6.8869e+06	6.8869e+06		7.32238e+09	7.32238e+07		6.8869e+06
000402	0.0248218		0.059556	5.9556		17.875		1078451644	1.07845e+07	1.07845e+07		1.12191e+10	1.12191e+08		1.07845e+07
000402	0.0282778		0.065031	6.5031		17.8755		1078451644	1.07845e+07	1.07845e+07		1.38664e+10	1.38664e+08		1.07845e+07
000402	0.0308743		0.123086	12.3086		17.876		2481212959	2.48121e+07	2.48121e+07		2.74988e+10	2.74988e+08		2.48121e+07
000402	0.0324197		0.0813	8.13		17.881		2481212959	2.48121e+07	2.48121e+07		4.23541e+10	4.23541e+08		2.48121e+07
000402	0.0348838		0.12534	12.534		17.883		3027079809	3.02708e+07	3.02708e+07		5.41681e+10	5.41681e+08		3.02708e+07
000402	0.037017		0.115112	11.5112		17.9015		3027079809	3.02708e+07	3.02708e+07		5.97221e+10	5.97221e+08		3.02708e+07
000402	0.0395864		0.121226	12.1226		17.9025		3027079809	3.02708e+07	3.02708e+07		7.00303e+10	7.00303e+08		3.02708e+07
000402	0.0453729		0.082563	8.2563		17.9045		3027079809	3.02708e+07	3.02708e+07		7.60706e+10	7.60706e+08		3.02708e+07
000402	0.0496613		0.054971	5.4971		17.9075		2988929907	2.98893e+07	2.98893e+07		8.75874e+10	8.75874e+08		2.98893e+07
000402	0.0499255		0.074664	7.4664		17.9075		2988929907	2.98893e+07	2.98893e+07		1.05679e+11	1.05679e+09		2.98893e+07
000402	0.0522708		0.133324	13.3324		17.911		2988929907	2.98893e+07	2.98893e+07		1.12836e+11	1.12836e+09		2.98893e+07
000402	0.052294		0.11913	11.913		17.9385		2988929907	2.98893e+07	2.98893e+07		1.25216e+11	1.25216e+09		2.98893e+07
000402	0.0536262		0.089087	8.9087		17.939		2988929907	2.98893e+07	2.98893e+07		1.48527e+11	1.48527e+09		2.98893e+07
000402	0.0559361		0.126488	12.6488		17.9425		2988929907	2.98893e+07	2.98893e+07		1.6199e+11	1.6199e+09		2.98893e+07
000402	0.0658057		0.11808	11.808		17.947		2988929907	2.98893e+07	2.98893e+07		1.69208e+11	1.69208e+09		2.98893e+07
000402	0.0746585		-0.010683	-1.0683		17.969		196683491	1.96683e+06	1.96683e+06		1.17858e+09	1.17858e+07		1.96683e+06
000403	0.0848944		0.245622	24.5622		17.9715		196683491	1.96683e+06	1.96683e+06		1.37865e+09	1.37865e+07		1.96683e+06
000403	0.0941149		0.192314	19.2314		17.9725		211683491	2.11683e+06	2.11683e+06		1.54455e+09	1.54455e+07		2.11683e+06
000403	0.111943		0.212131	21.2131		17.9845		211683491	2.11683e+06	2.11683e+06		2.24103e+09	2.24103e+07		2.11683e+06
000403	0.117865		0.175576	17.5576		17.9995		211683491	2.11683e+06	2.11683e+06		2.11563e+09	2.11563e+07		2.11683e+06
000403	0.118594		0.531363	53.1363		18.005		211683491	2.11683e+06	2.11683e+06		2.08256e+09	2.08256e+07		2.11683e+06
000403	0.122212		0.894736	89.4736		18.0145		272577599	2.72578e+06	2.72578e+06		1.31756e+09	1.31756e+07		2.72578e+06
000403	0.1821		0.382151	38.2151		18.0165		272577599	2.72578e+06	2.72578e+06		1.27164e+09	1.27164e+07		2.72578e+06
000403	0.410592		0.302842	30.2842		18.023		492434666	4.92435e+06	4.92435e+06		1.65262e+09	1.65262e+07		4.92435e+06
000403	0.714384		0.264041	26.4041		18.039		237250798	2.37251e+06	2.37251e+06		6.99796e+08	6.99796e+06		2.37251e+06
000404	0.0287648		0.073364	7.3364		18.0395		260853837	2.60854e+06	2.60854e+06		1.14561e+09	1.14561e+07		2.60854e+06
000404	0.0358113		0.091988	9.1988		18.055		260853837	2.60854e+06	2.60854e+06		1.65513e+09	1.65513e+07		2.60854e+06
000404	0.0366955		0.111469	11.1469		18.0615		260853837	2.60854e+06	2.60854e+06		1.61454e+09	1.61454e+07		2.60854e+06
000404	0.0427772		0.180763	18.0763		18.067		260853837	2.60854e+06	2.60854e+06		1.74397e+09	1.74397e+07		2.60854e+06
000404	0.0463948		0.101484	10.1484		18.082		260853837	2.60854e+06	2.60854e+06		1.79056e+09	1.79056e+07		2.60854e+06
000404	0.0484883		0.174781	17.4781		18.1035		324581218	3.24581e+06	3.24581e+06		2.08181e+09	2.08181e+07		3.24581e+06
000404	0.048913		0.088051	8.8051		18.1035		324581218	3.24581e+06	3.24581e+06		2.40972e+09	2.40972e+07		3.24581e+06
000404	0.0497183		0.091989	9.1989		18.1195		324581218	3.24581e+06	3.24581e+06		2.07879e+09	2.07879e+07		3.24581e+06
000404	0.0499349		0.091395	9.1395		18.1235		324581218	3.24581e+06	3.24581e+06		2.69552e+09	2.69552e+07		3.24581e+06
000404	0.0535602		0.102988	10.2988		18.124		324581218	3.24581e+06	3.24581e+06		3.59217e+09	3.59217e+07		3.24581e+06
000404	0.0539203		0.089418	8.9418		18.126		324581218	3.24581e+06	3.24581e+06		4.21661e+09	4.21661e+07		3.24581e+06
000404	0.0609412		0.082578	8.2578		18.1465		324581218	3.24581e+06	3.24581e+06		4.72912e+09	4.72912e+07		3.24581e+06
000404	0.0649932		0.098919	9.8919		18.1485		559623953	5.59624e+06	5.59624e+06		6.36542e+09	6.36542e+07		5.59624e+06
000404	0.0652383		0.106202	10.6202		18.159		559623953	5.59624e+06	5.59624e+06		6.60454e+09	6.60454e+07		5.59624e+06
000404	0.0700917		0.10908	10.908		18.162		559623953	5.59624e+06	5.59624e+06		6.9705e+09	6.9705e+07		5.59624e+06
000404	0.0754359		0.089197	8.9197		18.1705		559623953	5.59624e+06	5.59624e+06		8.10249e+09	8.10249e+07		5.59624e+06
000404	0.0802825		0.077328	7.7328		18.175		695995979	6.95996e+06	6.95996e+06		9.9782e+09	9.9782e+07		6.95996e+06
000404	0.0804891		0.089315	8.9315		18.1765		695995979	6.95996e+06	6.95996e+06		1.00939e+10	1.00939e+08		6.95996e+06
000404	0.0815826		0.062175	6.2175		18.198		695995979	6.95996e+06	6.95996e+06		1.02484e+10	1.02484e+08		6.95996e+06
000404	0.110901		0.056612	5.6612		18.2		695995979	6.95996e+06	6.95996e+06		1.09384e+10	1.09384e+08		6.95996e+06
000404	0.122787		0.050743	5.0743		18.201		239588758	2.39589e+06	2.39589e+06		1.03439e+09	1.03439e+07		2.39589e+06
000407	0.0277713		0.08137	8.137		18.202		239588758	2.39589e+06	2.39589e+06		1.10177e+09	1.10177e+07		2.39589e+06
000407	0.0283112		0.099158	9.9158		18.2045		239588758	2.39589e+06	2.39589e+06		1.14026e+09	1.14026e+07		2.39589e+06
000407	0.0296143		0.108244	10.8244		18.2065		239588758	2.39589e+06	2.39589e+06		1.11856e+09	1.11856e+07		2.39589e+06
000407	0.0323995		0.106244	10.6244		18.208		287506509	2.87507e+06	2.87507e+06		1.19313e+09	1.19313e+07		2.87507e+06
000407	0.0355741		0.099951	9.9951		18.2195		287506509	2.87507e+06	2.87507e+06		1.41486e+09	1.41486e+07		2.87507e+06
000407	0.0357751		0.080999	8.0999		18.2195		356720904	3.56721e+06	3.56721e+06		1.72178e+09	1.72178e+07		3.56721e+06
000407	0.0368583		0.08995	8.995		18.222		356720904	3.56721e+06	3.56721e+06		2.31521e+09	2.31521e+07		3.56721e+06
000407	0.0381573		0.105997	10.5997		18.224		356720904	3.56721e+06	3.56721e+06		2.09738e+09	2.09738e+07		3.56721e+06
000407	0.0385919		0.093387	9.3387		18.2285		499409265	4.99409e+06	4.99409e+06		2.40909e+09	2.40909e+07		4.99409e+06
000407	0.0386718		0.127687	12.7687		18.2305		499409265	4.99409e+06	4.99409e+06		3.11475e+09	3.11475e+07		4.99409e+06
000407	0.0386801		0.111068	11.1068		18.234		649232044	6.49232e+06	6.49232e+06		3.13395e+09	3.13395e+07		6.49232e+06
000407	0.0398202		0.101069	10.1069		18.2365		649232044	6.49232e+06	6.49232e+06		3.1752e+09	3.1752e+07		6.49232e+06
000407	0.0441905		0.137987	13.7987		18.24		649232044	6.49232e+06	6.49232e+06		3.49106e+09	3.49106e+07		6.49232e+06
000407	0.0468374		0.138549	13.8549		18.2435		774048768	7.74049e+06	7.74049e+06		4.1028e+09	4.1028e+07		7.74049e+06
000407	0.0499122		0.114457	11.4457		18.2445		774048768	7.74049e+06	7.74049e+06		4.15165e+09	4.15165e+07		7.74049e+06
000407	0.0500224		0.135046	13.5046		18.253		880084656	8.80085e+06	8.80085e+06		4.30256e+09	4.30256e+07		8.80085e+06
000407	0.0505801		0.132476	13.2476		18.2545		880084656	8.80085e+06	8.80085e+06		5.04511e+09	5.04511e+07		8.80085e+06
000407	0.0531971		0.094131	9.4131		18.258		880084656	8.80085e+06	8.80085e+06		6.42703e+09	6.42703e+07		8.80085e+06
000407	0.0548217		0.102469	10.2469		18.27		880084656	8.80085e+06	8.80085e+06		6.50931e+09	6.50931e+07		8.80085e+06
000407	0.0555133		0.098319	9.8319		18.272		880084656	8.80085e+06	8.80085e+06		6.75249e+09	6.75249e+07		8.80085e+06
000407	0.059947		0.097636	9.7636		18.2855		103824000	1038240	1038240		7.32385e+08	7.32385e+06		1038240
000408	0.0195628		0.151647	15.1647		18.2855		114720000	1147200	1147200		8.773e+08	8.773e+06		1147200
000408	0.0234505		0.149963	14.9963		18.296		114720000	1147200	1147200		9.6038e+08	9.6038e+06		1147200
000408	0.0271913		0.143203	14.3203		18.3		114720000	1147200	1147200		1.17027e+09	1.17027e+07		1147200
000408	0.0407141		0.21743	21.743		18.3035		114720000	1147200	1147200		1.07539e+09	1.07539e+07		1147200
000408	0.0624755		0.330333	33.0333		18.32		114720000	1147200	1147200		1.15618e+09	1.15618e+07		1147200
000408	0.0679788		0.536225	53.6225		18.3245		252301500	2523015	2523015		4.51035e+08	4.51035e+06		2523015
000408	0.0720277		-0.004092	-0.4092		18.3255		252301500	2523015	2523015		5.7677e+08	5.7677e+06		2523015
000408	0.0874953		0.031325	3.1325		18.326		252301500	2523015	2523015		4.56453e+08	4.56453e+06		2523015
000408	0.123194		0.398947	39.8947		18.3315		252301500	2523015	2523015		4.63903e+08	4.63903e+06		2523015
000408	0.175383		0.0948	9.48		18.336		1993779522	1.99378e+07	1.99378e+07		7.74462e+09	7.74462e+07		1.99378e+07
000408	0.247568		0.192769	19.2769		18.3415		1993779522	1.99378e+07	1.99378e+07		9.38546e+09	9.38546e+07		1.99378e+07
000408	0.337266		0.211127	21.1127		18.3475		1993779522	1.99378e+07	1.99378e+07		9.64356e+09	9.64356e+07		1.99378e+07
000408	0.365501		0.207964	20.7964		18.362		171374148	1.71374e+06	1.71374e+06		3.2177e+08	3.2177e+06		1.71374e+06
000409	0.0511847		0.155178	15.5178		18.363		171374148	1.71374e+06	1.71374e+06		2.66295e+08	2.66295e+06		1.71374e+06
000409	0.0736049		0.391902	39.1902		18.3665		171374148	1.71374e+06	1.71374e+06		2.23393e+08	2.23393e+06		1.71374e+06
000409	0.107672		2.3424	234.24		18.367		472709345	4.72709e+06	4.72709e+06		1.77691e+09	1.77691e+07		4.72709e+06
000409	0.149648		0.202763	20.2763		18.374		472709345	4.72709e+06	4.72709e+06		3.31194e+09	3.31194e+07		4.72709e+06
000409	0.193458		0.384582	38.4582		18.3815		472709345	4.72709e+06	4.72709e+06		5.67648e+09	5.67648e+07		4.72709e+06
000409	0.264739		0.109695	10.9695		18.388		472709345	4.72709e+06	4.72709e+06		6.19826e+09	6.19826e+07		4.72709e+06
000409	0.379257		0.189175	18.9175		18.3895		510931158	5.10931e+06	5.10931e+06		5.97333e+09	5.97333e+07		5.10931e+06
000409	2.33449		0.291686	29.1686		18.393		340919303	3.40919e+06	3.40919e+06		2.86494e+09	2.86494e+07		3.40919e+06
000410	0.0761875		0.214165	21.4165		18.401		340919303	3.40919e+06	3.40919e+06		3.83253e+09	3.83253e+07		3.40919e+06
000410	0.0793932		0.260726	26.0726		18.402		340919303	3.40919e+06	3.40919e+06		3.972e+09	3.972e+07		3.40919e+06
000410	0.0798635		0.243154	24.3154		18.4045		340919303	3.40919e+06	3.40919e+06		4.05967e+09	4.05967e+07		3.40919e+06
000410	0.0811046		0.223009	22.3009		18.413		340919303	3.40919e+06	3.40919e+06		4.51677e+09	4.51677e+07		3.40919e+06
000410	0.0866779		0.168701	16.8701		18.423		340919303	3.40919e+06	3.40919e+06		5.27411e+09	5.27411e+07		3.40919e+06
000410	0.0876899		0.168541	16.8541		18.4235		340919303	3.40919e+06	3.40919e+06		5.52486e+09	5.52486e+07		3.40919e+06
000410	0.0895616		0.150294	15.0294		18.427		545470884	5.45471e+06	5.45471e+06		7.32571e+09	7.32571e+07		5.45471e+06
000410	0.0902029		0.14088	14.088		18.431		545470884	5.45471e+06	5.45471e+06		9.32834e+09	9.32834e+07		5.45471e+06
000410	0.091611		0.165336	16.5336		18.4425		545470884	5.45471e+06	5.45471e+06		8.95629e+09	8.95629e+07		5.45471e+06
000410	0.0942715		0.193154	19.3154		18.4455		545470884	5.45471e+06	5.45471e+06		1.04827e+10	1.04827e+08		5.45471e+06
000410	0.0950701		0.202913	20.2913		18.457		545470884	5.45471e+06	5.45471e+06		1.23553e+10	1.23553e+08		5.45471e+06
000410	0.0985168		0.190451	19.0451		18.461		545470884	5.45471e+06	5.45471e+06		1.31224e+10	1.31224e+08		5.45471e+06
000410	0.100356		0.234424	23.4424		18.464		765470884	7.65471e+06	7.65471e+06		1.63726e+10	1.63726e+08		7.65471e+06
000410	0.107743		0.238375	23.8375		18.4655		765470884	7.65471e+06	7.65471e+06		2.01461e+10	2.01461e+08		7.65471e+06
000410	0.130932		0.244337	24.4337		18.4665		765470884	7.65471e+06	7.65471e+06		2.22896e+10	2.22896e+08		7.65471e+06
000410	0.131488		0.318802	31.8802		18.4675		765470884	7.65471e+06	7.65471e+06		2.47984e+10	2.47984e+08		7.65471e+06
000410	0.161068		0.356488	35.6488		18.4685		765470884	7.65471e+06	7.65471e+06		2.03924e+10	2.03924e+08		7.65471e+06
000410	0.197615		0.342903	34.2903		18.469		115249970	1.1525e+06	1.1525e+06		1.01036e+09	1.01036e+07		1.1525e+06
000411	0.013253		0.036468	3.6468		18.4725		115249970	1.1525e+06	1.1525e+06		1.14179e+09	1.14179e+07		1.1525e+06
000411	0.0134102		0.0364	3.64		18.4755		115249970	1.1525e+06	1.1525e+06		1.30433e+09	1.30433e+07		1.1525e+06
000411	0.0139604		0.039061	3.9061		18.4815		207449946	2.0745e+06	2.0745e+06		1.47154e+09	1.47154e+07		2.0745e+06
000411	0.0144021		0.039892	3.9892		18.485		207449946	2.0745e+06	2.0745e+06		1.84844e+09	1.84844e+07		2.0745e+06
000411	0.0146764		0.033798	3.3798		18.4855		207449946	2.0745e+06	2.0745e+06		2.466e+09	2.466e+07		2.0745e+06
000411	0.014926		0.035762	3.5762		18.5075		207449946	2.0745e+06	2.0745e+06		3.67905e+09	3.67905e+07		2.0745e+06
000411	0.0150971		0.043394	4.3394		18.51		207449946	2.0745e+06	2.0745e+06		4.11021e+09	4.11021e+07		2.0745e+06
000411	0.015566		0.043751	4.3751		18.525		207449946	2.0745e+06	2.0745e+06		4.79761e+09	4.79761e+07		2.0745e+06
000411	0.0162895		0.04449	4.449		18.5385		207449946	2.0745e+06	2.0745e+06		5.21112e+09	5.21112e+07		2.0745e+06
000411	0.0166446		0.043746	4.3746		18.547		207449946	2.0745e+06	2.0745e+06		6.12497e+09	6.12497e+07		2.0745e+06
000411	0.0166814		0.040566	4.0566		18.549		207449946	2.0745e+06	2.0745e+06		6.98714e+09	6.98714e+07		2.0745e+06
000411	0.0170133		0.039594	3.9594		18.553		207449946	2.0745e+06	2.0745e+06		9.08339e+09	9.08339e+07		2.0745e+06
000411	0.0170173		0.044746	4.4746		18.557		207449946	2.0745e+06	2.0745e+06		8.99251e+09	8.99251e+07		2.0745e+06
000411	0.0177459		0.049134	4.9134		18.565		248939935	2.4894e+06	2.4894e+06		1.07695e+10	1.07695e+08		2.4894e+06
000411	0.0178399		0.048277	4.8277		18.566		248939935	2.4894e+06	2.4894e+06		1.12503e+10	1.12503e+08		2.4894e+06
000411	0.0185229		0.042729	4.2729		18.5835		383000000	3830000	3830000		1616898335	1.6169e+07		3830000
000413	0.0231634		1.85205	185.205		18.585		383000000	3830000	3830000		1538478066	1.53848e+07		3830000
000413	0.0370365		0.816109	81.6109		18.588		383000000	3830000	3830000		1505567156	1.50557e+07		3830000
000413	0.03885		0.830136	83.0136		18.596		383000000	3830000	3830000		1412218041	1.41222e+07		3830000
000413	0.0607035		0.64754	64.754		18.5975		383000000	3830000	3830000		1344608017	1.34461e+07		3830000
000413	0.0907033		0.509864	50.9864		18.6025		383000000	3830000	3830000		839028088	8.39028e+06		3830000
000413	0.0922394		0.908688	90.8688		18.6075		383000000	3830000	3830000		4.02812e+08	4.02812e+06		3830000
000413	0.0964825		0.63849	63.849		18.6135		383000000	3830000	3830000		4.06383e+08	4.06383e+06		3830000
000413	0.0982641		0.086045	8.6045		18.618		383000000	3830000	3830000		3.6416e+08	3.6416e+06		3830000
000413	0.107585		0.333316	33.3316		18.63		383000000	3830000	3830000		3.74875e+08	3.74875e+06		3830000
000413	0.113256		0.210583	21.0583		18.6355		383000000	3830000	3830000		3.74112e+08	3.74112e+06		3830000
000413	0.202653		0.18366	18.366		18.636		383000000	3830000	3830000		2.06171e+09	2.06171e+07		3830000
000413	0.205314		0.101872	10.1872		18.64		903000000	9030000	9030000		9.03298e+09	9.03298e+07		9030000
000413	0.292028		0.119618	11.9618		18.6415		2662080001	2.66208e+07	2.66208e+07		1.24682e+10	1.24682e+08		2.66208e+07
000413	0.317051		0.133378	13.3378		18.6475		3835000526	3.835e+07	3.835e+07		2.87986e+10	2.87986e+08		3.835e+07
000413	0.423633		0.163681	16.3681		18.648		4939928983	4.93993e+07	4.93993e+07		4.68263e+10	4.68263e+08		4.93993e+07
000413	0.505817		0.119841	11.9841		18.649		5730250118	5.73025e+07	5.73025e+07		6.76833e+10	6.76833e+08		5.73025e+07
000413	0.509044		0.092541	9.2541		18.6505		5730250118	5.73025e+07	5.73025e+07		7.25761e+10	7.25761e+08		5.73025e+07
000413	0.521848		0.060636	6.0636		18.653		5730250118	5.73025e+07	5.73025e+07		6.77605e+10	6.77605e+08		5.73025e+07
000413	0.656365		0.128115	12.8115		18.6545		5730250118	5.73025e+07	5.73025e+07		6.48292e+10	6.48292e+08		5.73025e+07
000413	0.678631		0.336664	33.6664		18.6665		233179996	2.3318e+06	2.3318e+06		7.74442e+08	7.74442e+06		2.3318e+06
000415	0.0466944		0.229591	22.9591		18.6675		233179996	2.3318e+06	2.3318e+06		9.28883e+08	9.28883e+06		2.3318e+06
000415	0.0475875		0.172714	17.2714		18.67		233179996	2.3318e+06	2.3318e+06		1.13578e+09	1.13578e+07		2.3318e+06
000415	0.0505404		0.200339	20.0339		18.6755		233179996	2.3318e+06	2.3318e+06		1.43495e+09	1.43495e+07		2.3318e+06
000415	0.0525843		0.333944	33.3944		18.676		233179996	2.3318e+06	2.3318e+06		9.91693e+08	9.91693e+06		2.3318e+06
000415	0.0550065		0.351084	35.1084		18.681		233179996	2.3318e+06	2.3318e+06		1.03479e+09	1.03479e+07		2.3318e+06
000415	0.0608969		0.201252	20.1252		18.6845		300335834	3.00336e+06	3.00336e+06		1.15628e+09	1.15628e+07		3.00336e+06
000415	0.0809666		0.202913	20.2913		18.6875		300335834	3.00336e+06	3.00336e+06		1.18675e+09	1.18675e+07		3.00336e+06
000415	0.0850258		0.185759	18.5759		18.695		300335834	3.00336e+06	3.00336e+06		1.09151e+09	1.09151e+07		3.00336e+06
000415	0.0861186		0.224913	22.4913		18.698		300335834	3.00336e+06	3.00336e+06		1.1539e+09	1.1539e+07		3.00336e+06
000415	0.0902173		0.234638	23.4638		18.704		976348440	9.76348e+06	9.76348e+06		1.86155e+10	1.86155e+08		9.76348e+06
000415	0.091218		0.015326	1.5326		18.704		1269252972	1.26925e+07	1.26925e+07		3.00026e+10	3.00026e+08		1.26925e+07
000415	0.094197		0.205482	20.5482		18.7065		1269253000	12692530	12692530		57125361000	571253610		12692530
000415	0.0949213		0.230968	23.0968		18.7115		1774303000	17743030	17743030		67720684000	677206840		17743030
000415	0.103785		0.243493	24.3493		18.7155		6184521000	61845210	61845210		131900896000	1319008960		61845210
000415	0.13363		0.269712	26.9712		18.7165		6184521000	61845210	61845210		216632100000	2166321000		61845210
000415	0.149957		0.217196	21.7196		18.735		6184521000	61845210	61845210		300394363000	3003943630		61845210
000415	0.157768		0.281203	28.1203		18.737		6184521000	61845210	61845210		285818636000	2858186360		61845210
000415	0.163444		0.273728	27.3728		18.744		6184521000	61845210	61845210		265537353000	2655373530		61845210
000415	0.191281		0.276677	27.6677		18.7485		6184521000	61845210	61845210		250212275000	2502122750		61845210
000415	0.218203		0.354095	35.4095		18.751		113679049	1.13679e+06	1.13679e+06		3.81475e+08	3.81475e+06		1.13679e+06
000416	0.0386679		0.294501	29.4501		18.754		251230697	2.51231e+06	2.51231e+06		6.96114e+08	6.96114e+06		2.51231e+06
000416	0.0397608		0.180906	18.0906		18.7545		314038371	3.14038e+06	3.14038e+06		7.00847e+08	7.00847e+06		3.14038e+06
000416	0.0502916		0.280239	28.0239		18.7645		408249882	4.0825e+06	4.0825e+06		8.93418e+08	8.93418e+06		4.0825e+06
000416	0.0508349		0.379839	37.9839		18.767		408249882	4.0825e+06	4.0825e+06		1.20894e+09	1.20894e+07		4.0825e+06
000416	0.052636		0.333786	33.3786		18.7685		531871494	5.31871e+06	5.31871e+06		1.15494e+09	1.15494e+07		5.31871e+06
000416	0.0595402		0.345442	34.5442		18.779		531871494	5.31871e+06	5.31871e+06		8.33581e+08	8.33581e+06		5.31871e+06
000416	0.0596258		0.272579	27.2579		18.781		531871494	5.31871e+06	5.31871e+06		8.3661e+08	8.3661e+06		5.31871e+06
000416	0.0631837		0.097047	9.7047		18.785		531871494	5.31871e+06	5.31871e+06		9.79509e+08	9.79509e+06		5.31871e+06
000416	0.066306		0.106436	10.6436		18.7965		531871494	5.31871e+06	5.31871e+06		9.92436e+08	9.92436e+06		5.31871e+06
000416	0.069905		0.086208	8.6208		18.798		531871494	5.31871e+06	5.31871e+06		8.97457e+08	8.97457e+06		5.31871e+06
000416	0.0703517		0.085722	8.5722		18.801		531871494	5.31871e+06	5.31871e+06		9.61648e+08	9.61648e+06		5.31871e+06
000416	0.0743054		0.097688	9.7688		18.8015		531871494	5.31871e+06	5.31871e+06		9.35331e+08	9.35331e+06		5.31871e+06
000416	0.107489		0.101423	10.1423		18.802		531871494	5.31871e+06	5.31871e+06		9.35486e+08	9.35486e+06		5.31871e+06
000416	0.192622		0.156683	15.6683		18.8135		84241350	842414	842414		9.74242e+08	9.74242e+06		842414
000417	0.0499154		0.086828	8.6828		18.8205		101089619	1.0109e+06	1.0109e+06		1.12452e+09	1.12452e+07		1.0109e+06
000417	0.052209		0.086665	8.6665		18.83		131416504	1.31417e+06	1.31417e+06		1.32104e+09	1.32104e+07		1.31417e+06
000417	0.0554124		0.087598	8.7598		18.832		157699804	1.577e+06	1.577e+06		1.66142e+09	1.66142e+07		1.577e+06
000417	0.0636018		0.099652	9.9652		18.8355		189239764	1.8924e+06	1.8924e+06		1.8793e+09	1.8793e+07		1.8924e+06
000417	0.0653767		0.108536	10.8536		18.8355		189239764	1.8924e+06	1.8924e+06		2.07594e+09	2.07594e+07		1.8924e+06
000417	0.0657086		0.099061	9.9061		18.844		246011693	2.46012e+06	2.46012e+06		2.32493e+09	2.32493e+07		2.46012e+06
000417	0.0661643		0.102127	10.2127		15.0964		369017539	3.69018e+06	3.69018e+06		2.48925e+09	2.48925e+07		3.69018e+06
000417	0.0679413		0.093857	9.3857		15.0968		369017539	3.69018e+06	3.69018e+06		3.34075e+09	3.34075e+07		3.69018e+06
000417	0.0690911		0.101663	10.1663		15.0976		479722800	4797228	4797228		3.69384e+09	3.69384e+07		4797228
000417	0.0703683		0.098153	9.8153		15.0992		479722800	4797228	4797228		4.47353e+09	4.47353e+07		4797228
000417	0.0707162		0.094056	9.4056		15.1		519922800	5199228	5199228		6.17161e+09	6.17161e+07		5199228
000417	0.0714321		0.092559	9.2559		15.1028		779884200	7798842	7798842		6.66444e+09	6.66444e+07		7798842
000417	0.0721113		0.102329	10.2329		15.1056		779884200	7798842	7798842		7.51771e+09	7.51771e+07		7798842
000417	0.0760179		0.105964	10.5964		15.1108		779884200	7798842	7798842		7.94972e+09	7.94972e+07		7798842
000417	0.0863174		0.118615	11.8615		15.112		779884200	7798842	7798842		8.29493e+09	8.29493e+07		7798842
000417	0.0897528		0.12728	12.728		15.1156		779884200	7798842	7798842		9.22556e+09	9.22556e+07		7798842
000417	0.0907086		0.130274	13.0274		15.1216		779884200	7798842	7798842		1.00963e+10	1.00963e+08		7798842
000417	0.0907982		0.13498	13.498		15.1296		779884200	7798842	7798842		1.05117e+10	1.05117e+08		7798842
000417	0.0964098		0.140337	14.0337		15.1372		779884200	7798842	7798842		1.08204e+10	1.08204e+08		7798842
000417	0.099493		0.149039	14.9039		15.1376		779884200	7798842	7798842		1.11261e+10	1.11261e+08		7798842
000417	0.159611		0.243664	24.3664		15.148		175508155	1.75508e+06	1.75508e+06		1.10985e+09	1.10985e+07		1.75508e+06
000419	0.0990995		0.196094	19.6094		15.1496		175508155	1.75508e+06	1.75508e+06		1.08929e+09	1.08929e+07		1.75508e+06
000419	0.10484		0.183989	18.3989		15.1572		175508155	1.75508e+06	1.75508e+06		1.1291e+09	1.1291e+07		1.75508e+06
000419	0.105413		0.201892	20.1892		15.1636		175508155	1.75508e+06	1.75508e+06		1.3218e+09	1.3218e+07		1.75508e+06
000419	0.105851		0.189626	18.9626		15.1636		175508155	1.75508e+06	1.75508e+06		1.66333e+09	1.66333e+07		1.75508e+06
000419	0.106312		0.183522	18.3522		15.1672		175508155	1.75508e+06	1.75508e+06		1.55171e+09	1.55171e+07		1.75508e+06
000419	0.10667		0.23082	23.082		15.1696		175508155	1.75508e+06	1.75508e+06		1.77402e+09	1.77402e+07		1.75508e+06
000419	0.10894		0.211835	21.1835		15.1804		175508155	1.75508e+06	1.75508e+06		1.91766e+09	1.91766e+07		1.75508e+06
000419	0.109774		0.188859	18.8859		15.1868		351016310	3.51016e+06	3.51016e+06		2.308e+09	2.308e+07		3.51016e+06
000419	0.110382		0.185912	18.5912		15.1892		351016310	3.51016e+06	3.51016e+06		2.86206e+09	2.86206e+07		3.51016e+06
000419	0.110509		0.18954	18.954		15.1952		351016310	3.51016e+06	3.51016e+06		3.18736e+09	3.18736e+07		3.51016e+06
000419	0.110668		0.177503	17.7503		15.1952		452985546	4.52986e+06	4.52986e+06		3.56947e+09	3.56947e+07		4.52986e+06
000419	0.111252		0.173651	17.3651		15.196		543582655	5.43583e+06	5.43583e+06		3.70739e+09	3.70739e+07		5.43583e+06
000419	0.111347		0.171931	17.1931		15.1988		543582655	5.43583e+06	5.43583e+06		3.81494e+09	3.81494e+07		5.43583e+06
000419	0.113625		0.162498	16.2498		15.2092		543582655	5.43583e+06	5.43583e+06		3.77962e+09	3.77962e+07		5.43583e+06
000419	0.115901		0.159613	15.9613		15.2096		543582655	5.43583e+06	5.43583e+06		3.84299e+09	3.84299e+07		5.43583e+06
000419	0.116474		0.166298	16.6298		15.2156		543582655	5.43583e+06	5.43583e+06		3.97759e+09	3.97759e+07		5.43583e+06
000419	0.117221		0.181192	18.1192		15.2228		543582655	5.43583e+06	5.43583e+06		4.15641e+09	4.15641e+07		5.43583e+06
000419	0.120087		0.18329	18.329		15.228		543582655	5.43583e+06	5.43583e+06		4.9275e+09	4.9275e+07		5.43583e+06
000419	0.125778		0.190273	19.0273		15.2288		543582655	5.43583e+06	5.43583e+06		5.10194e+09	5.10194e+07		5.43583e+06
000419	0.141308		0.192312	19.2312		15.2348		543582655	5.43583e+06	5.43583e+06		5.33235e+09	5.33235e+07		5.43583e+06
000419	0.183168		0.267305	26.7305		15.2408		378257464	3.78257e+06	3.78257e+06		2.12312e+09	2.12312e+07		3.78257e+06
000420	0.0265435		0.084619	8.4619		15.2452		378257464	3.78257e+06	3.78257e+06		2.06508e+09	2.06508e+07		3.78257e+06
000420	0.0345439		0.128435	12.8435		15.2544		378257464	3.78257e+06	3.78257e+06		1.98122e+09	1.98122e+07		3.78257e+06
000420	0.0353457		0.127215	12.7215		15.2544		378257464	3.78257e+06	3.78257e+06		2.07436e+09	2.07436e+07		3.78257e+06
000420	0.0397599		0.148389	14.8389		15.2636		378257464	3.78257e+06	3.78257e+06		2.106e+09	2.106e+07		3.78257e+06
000420	0.0433514		0.144968	14.4968		15.2704		378257464	3.78257e+06	3.78257e+06		2.10524e+09	2.10524e+07		3.78257e+06
000420	0.0450345		0.134045	13.4045		15.2724		378257464	3.78257e+06	3.78257e+06		2.33731e+09	2.33731e+07		3.78257e+06
000420	0.0599825		0.125223	12.5223		15.2804		378257464	3.78257e+06	3.78257e+06		2.70209e+09	2.70209e+07		3.78257e+06
000420	0.0601735		0.085196	8.5196		15.2888		378257464	3.78257e+06	3.78257e+06		2.34967e+09	2.34967e+07		3.78257e+06
000420	0.0603254		0.118333	11.8333		15.2904		378257464	3.78257e+06	3.78257e+06		2.73079e+09	2.73079e+07		3.78257e+06
000420	0.0656143		0.128339	12.8339		15.2928		378257464	3.78257e+06	3.78257e+06		2.91626e+09	2.91626e+07		3.78257e+06
000420	0.0724424		0.116572	11.6572		15.2952		378257464	3.78257e+06	3.78257e+06		3.03594e+09	3.03594e+07		3.78257e+06
000420	0.0750406		0.154669	15.4669		15.3008		378257464	3.78257e+06	3.78257e+06		3.99861e+09	3.99861e+07		3.78257e+06
000420	0.0763537		0.230654	23.0654		15.304		716603328	7.16603e+06	7.16603e+06		3.30859e+09	3.30859e+07		7.16603e+06
000420	0.0765369		0.227765	22.7765		15.3088		716603328	7.16603e+06	7.16603e+06		2.65013e+09	2.65013e+07		7.16603e+06
000420	0.0790175		0.168311	16.8311		15.3336		1970706656	1.97071e+07	1.97071e+07		4.6207e+09	4.6207e+07		1.97071e+07
000420	0.0802402		0.095949	9.5949		15.3448		1970706656	1.97071e+07	1.97071e+07		6.18013e+09	6.18013e+07		1.97071e+07
000420	0.0869608		0.079541	7.9541		15.3464		1970706656	1.97071e+07	1.97071e+07		7.14026e+09	7.14026e+07		1.97071e+07
000420	0.0946082		0.108742	10.8742		15.3472		1970706656	1.97071e+07	1.97071e+07		8.47843e+09	8.47843e+07		1.97071e+07
000420	0.0952016		0.1394	13.94		15.348		2168311443	2.16831e+07	2.16831e+07		8.68828e+09	8.68828e+07		2.16831e+07
000420	0.0962226		0.172877	17.2877		15.3512		197183005	1.97183e+06	1.97183e+06		8.2467e+08	8.2467e+06		1.97183e+06
000421	0.0154092		0.170266	17.0266		15.36		197183005	1.97183e+06	1.97183e+06		9.46911e+08	9.46911e+06		1.97183e+06
000421	0.0275599		0.165565	16.5565		15.3628		197183005	1.97183e+06	1.97183e+06		8.52881e+08	8.52881e+06		1.97183e+06
000421	0.0295381		0.126633	12.6633		15.3732		197183005	1.97183e+06	1.97183e+06		1.10445e+09	1.10445e+07		1.97183e+06
000421	0.0324924		0.162611	16.2611		15.3752		256337906	2.56338e+06	2.56338e+06		1.47609e+09	1.47609e+07		2.56338e+06
000421	0.0357793		0.157248	15.7248		15.3864		256337906	2.56338e+06	2.56338e+06		2.34618e+09	2.34618e+07		2.56338e+06
000421	0.0369824		0.27091	27.091		15.3872		307605487	3.07605e+06	3.07605e+06		2.36953e+09	2.36953e+07		3.07605e+06
000421	0.0410581		0.130963	13.0963		15.3896		351684100	3516841	3516841		2.87769e+09	2.87769e+07		3516841
000421	0.043366		0.114997	11.4997		15.3932		351684100	3516841	3516841		2.97583e+09	2.97583e+07		3516841
000421	0.0435641		0.132569	13.2569		15.3952		351684100	3516841	3516841		2.68983e+09	2.68983e+07		3516841
000421	0.0441498		0.110372	11.0372		15.3956		351684100	3516841	3516841		2.97809e+09	2.97809e+07		3516841
000421	0.0452717		0.093751	9.3751		15.4012		351684100	3516841	3516841		2.92354e+09	2.92354e+07		3516841
000421	0.0453716		0.126895	12.6895		15.4068		351684100	3516841	3516841		2.59058e+09	2.59058e+07		3516841
000421	0.0478651		0.123648	12.3648		15.41		351684100	3516841	3516841		2.41293e+09	2.41293e+07		3516841
000421	0.0485396		0.091974	9.1974		15.414		351684100	3516841	3516841		2.30897e+09	2.30897e+07		3516841
000421	0.0497162		0.120102	12.0102		15.4156		572646934	5.72647e+06	5.72647e+06		6.68276e+09	6.68276e+07		5.72647e+06
000421	0.0521918		0.142303	14.2303		15.4188		572646934	5.72647e+06	5.72647e+06		7.04231e+09	7.04231e+07		5.72647e+06
000421	0.0537751		0.151931	15.1931		15.42		572646934	5.72647e+06	5.72647e+06		1.09201e+10	1.09201e+08		5.72647e+06
000421	0.0579174		0.151891	15.1891		15.4248		572646934	5.72647e+06	5.72647e+06		1.14342e+10	1.14342e+08		5.72647e+06
000421	0.0613973		0.158575	15.8575		15.4256		572646934	5.72647e+06	5.72647e+06		1.21302e+10	1.21302e+08		5.72647e+06
000421	0.0728052		0.147576	14.7576		15.426		572646934	5.72647e+06	5.72647e+06		1.0995e+10	1.0995e+08		5.72647e+06
000421	0.161511		0.091441	9.1441		15.428		186963035	1.86963e+06	1.86963e+06		1.03146e+09	1.03146e+07		1.86963e+06
000422	0.0276895		0.037997	3.7997		15.4292		213880370	2.1388e+06	2.1388e+06		1.45169e+09	1.45169e+07		2.1388e+06
000422	0.0287291		0.092033	9.2033		15.4304		213880370	2.1388e+06	2.1388e+06		1.64254e+09	1.64254e+07		2.1388e+06
000422	0.0298709		0.096916	9.6916		15.4324		213880370	2.1388e+06	2.1388e+06		1.98504e+09	1.98504e+07		2.1388e+06
000422	0.0299134		0.098521	9.8521		15.4332		246535479	2.46535e+06	2.46535e+06		2.4326e+09	2.4326e+07		2.46535e+06
000422	0.030651		0.086765	8.6765		15.4368		271189026	2.71189e+06	2.71189e+06		3.24973e+09	3.24973e+07		2.71189e+06
000422	0.0319201		0.073477	7.3477		15.4412		542378052	5.42378e+06	5.42378e+06		5.39965e+09	5.39965e+07		5.42378e+06
000422	0.0331441		0.093267	9.3267		15.4448		542378052	5.42378e+06	5.42378e+06		8.78841e+09	8.78841e+07		5.42378e+06
000422	0.0333562		0.096373	9.6373		15.446		542378052	5.42378e+06	5.42378e+06		1.13069e+10	1.13069e+08		5.42378e+06
000422	0.0334864		0.090445	9.0445		15.4504		542378052	5.42378e+06	5.42378e+06		1.3516e+10	1.3516e+08		5.42378e+06
000422	0.0342025		0.108427	10.8427		15.4516		542378052	5.42378e+06	5.42378e+06		1.87458e+10	1.87458e+08		5.42378e+06
000422	0.0358787		0.124854	12.4854		15.4556		542378052	5.42378e+06	5.42378e+06		2.67794e+10	2.67794e+08		5.42378e+06
000422	0.036307		0.104839	10.4839		15.4604		897866712	8.97867e+06	8.97867e+06		2.96485e+10	2.96485e+08		8.97867e+06
000422	0.0388516		0.113293	11.3293		15.4628		897866712	8.97867e+06	8.97867e+06		3.53549e+10	3.53549e+08		8.97867e+06
000422	0.0403431		0.130453	13.0453		15.4692		897866712	8.97867e+06	8.97867e+06		3.73746e+10	3.73746e+08		8.97867e+06
000422	0.041645		0.167449	16.7449		15.4712		897866712	8.97867e+06	8.97867e+06		3.99793e+10	3.99793e+08		8.97867e+06
000422	0.0429527		0.140464	14.0464		15.4744		897866712	8.97867e+06	8.97867e+06		3.9773e+10	3.9773e+08		8.97867e+06
000422	0.0524541		0.174908	17.4908		15.4796		897866712	8.97867e+06	8.97867e+06		3.25513e+10	3.25513e+08		8.97867e+06
000422	0.129913		0.278367	27.8367		15.4868		2.09596e+08	2.09596e+06	2.09596e+06		8.71023e+08	8.71023e+06		2.09596e+06
000423	0.0494002		0.360602	36.0602		15.4872		272474366	2.72474e+06	2.72474e+06		9.85913e+08	9.85913e+06		2.72474e+06
000423	0.0746406		0.36562	36.562		15.5064		272474366	2.72474e+06	2.72474e+06		9.8228e+08	9.8228e+06		2.72474e+06
000423	0.0776531		0.34628	34.628		15.5112		272474366	2.72474e+06	2.72474e+06		1.01942e+09	1.01942e+07		2.72474e+06
000423	0.0780161		0.288464	28.8464		15.5128		408711549	4.08712e+06	4.08712e+06		1.15318e+09	1.15318e+07		4.08712e+06
000423	0.0784112		0.292006	29.2006		15.52		408711549	4.08712e+06	4.08712e+06		1.2517e+09	1.2517e+07		4.08712e+06
000423	0.0798589		0.33934	33.934		15.5236		408711549	4.08712e+06	4.08712e+06		1.41799e+09	1.41799e+07		4.08712e+06
000423	0.0813049		0.333283	33.3283		15.5284		523763614	5.23764e+06	5.23764e+06		1.6069e+09	1.6069e+07		5.23764e+06
000423	0.0824113		0.306222	30.6222		15.5312		523763614	5.23764e+06	5.23764e+06		1.89318e+09	1.89318e+07		5.23764e+06
000423	0.0835525		0.284168	28.4168		15.5416		654021537	6.54022e+06	6.54022e+06		3.11673e+09	3.11673e+07		6.54022e+06
000423	0.0837239		0.25721	25.721		15.5468		654021537	6.54022e+06	6.54022e+06		3.59772e+09	3.59772e+07		6.54022e+06
000423	0.0841225		0.271091	27.1091		15.5492		654021537	6.54022e+06	6.54022e+06		4226349298	4.22635e+07		6.54022e+06
000423	0.0893084		0.297164	29.7164		15.5508		654021537	6.54022e+06	6.54022e+06		5.32566e+09	5.32566e+07		6.54022e+06
000423	0.0901417		0.355505	35.5505		15.5516		654021537	6.54022e+06	6.54022e+06		5.97972e+09	5.97972e+07		6.54022e+06
000423	0.0926693		0.28047	28.047		15.5524		654021537	6.54022e+06	6.54022e+06		7.45993e+09	7.45993e+07		6.54022e+06
000423	0.0951528		0.270002	27.0002		15.5584		654021537	6.54022e+06	6.54022e+06		8.60902e+09	8.60902e+07		6.54022e+06
000423	0.0989505		0.308741	30.8741		15.5624		654021537	6.54022e+06	6.54022e+06		9.94957e+09	9.94957e+07		6.54022e+06
000423	0.0994337		0.33152	33.152		15.566		654021537	6.54022e+06	6.54022e+06		1.2376e+10	1.2376e+08		6.54022e+06
000423	0.109262		0.324868	32.4868		15.5712		654021537	6.54022e+06	6.54022e+06		1.387e+10	1.387e+08		6.54022e+06
000423	0.110899		0.293562	29.3562		15.5768		654021537	6.54022e+06	6.54022e+06		1.16537e+10	1.16537e+08		6.54022e+06
000423	0.115364		0.560595	56.0595		15.5772		654021537	6.54022e+06	6.54022e+06		1.095e+10	1.095e+08		6.54022e+06
000423	0.122222		0.357133	35.7133		15.5792		352740992	3.52741e+06	3.52741e+06		1.51077e+09	1.51077e+07		3.52741e+06
000425	0.013852		0.145283	14.5283		15.5808		495534200	4955342	4955342		2.16123e+09	2.16123e+07		4955342
000425	0.0149185		0.138197	13.8197		15.584		495534200	4955342	4955342		2.58839e+09	2.58839e+07		4955342
000425	0.0176252		0.122862	12.2862		15.5868		545087620	5.45088e+06	5.45088e+06		3.20612e+09	3.20612e+07		5.45088e+06
000425	0.0311679		0.095712	9.5712		15.5876		545087620	5.45088e+06	5.45088e+06		3.46555e+09	3.46555e+07		5.45088e+06
000425	0.0398816		0.103733	10.3733		15.5896		545087620	5.45088e+06	5.45088e+06		3.16402e+09	3.16402e+07		5.45088e+06
000425	0.0424932		0.13541	13.541		15.5964		545087620	5.45088e+06	5.45088e+06		3.26819e+09	3.26819e+07		5.45088e+06
000425	0.0525519		0.109359	10.9359		15.6076		545087620	5.45088e+06	5.45088e+06		3.02325e+09	3.02325e+07		5.45088e+06
000425	0.0529457		0.055397	5.5397		15.6076		545087620	5.45088e+06	5.45088e+06		3.63823e+09	3.63823e+07		5.45088e+06
000425	0.0547989		0.076304	7.6304		15.6084		867444651	8.67445e+06	8.67445e+06		1.50722e+10	1.50722e+08		8.67445e+06
000425	0.0552719		0.089177	8.9177		15.6208		1031379077	1.03138e+07	1.03138e+07		2.48011e+10	2.48011e+08		1.03138e+07
000425	0.0572142		0.075941	7.5941		15.6232		2062758154	2.06276e+07	2.06276e+07		3.47135e+10	3.47135e+08		2.06276e+07
000425	0.0620704		0.080828	8.0828		15.6232		2062758154	2.06276e+07	2.06276e+07		4.53589e+10	4.53589e+08		2.06276e+07
000425	0.0687355		0.118775	11.8775		15.6244		2062758154	2.06276e+07	2.06276e+07		4.90967e+10	4.90967e+08		2.06276e+07
000425	0.0710761		0.13717	13.717		15.6352		2210875770	2.21088e+07	2.21088e+07		4.88505e+10	4.88505e+08		2.21088e+07
000425	0.0743645		0.176991	17.6991		15.6452		7084287702	7.08429e+07	7.08429e+07		4.27079e+10	4.27079e+08		7.08429e+07
000425	0.0770416		0.225039	22.5039		15.6468		7007727655	7.00773e+07	7.00773e+07		4.39771e+10	4.39771e+08		7.00773e+07
000425	0.0772666		0.161335	16.1335		15.6488		7007727655	7.00773e+07	7.00773e+07		4.977e+10	4.977e+08		7.00773e+07
000425	0.0804425		0.14199	14.199		15.6496		7833668430	7.83367e+07	7.83367e+07		6.12499e+10	6.12499e+08		7.83367e+07
000425	0.0883381		0.068363	6.8363		15.6512		7833668430	7.83367e+07	7.83367e+07		7.72917e+10	7.72917e+08		7.83367e+07
000425	0.0889515		0.062999	6.2999		15.6632		7833668430	7.83367e+07	7.83367e+07		9.17972e+10	9.17972e+08		7.83367e+07
000425	0.0924072		0.066998	6.6998		15.6696		184480800	1844808	1844808		1.06787e+09	1.06787e+07		1844808
000426	0.080899		0.188922	18.8922		15.67		221839464	2.21839e+06	2.21839e+06		1.62742e+09	1.62742e+07		2.21839e+06
000426	0.0886167		0.217199	21.7199		15.6704		266207356	2.66207e+06	2.66207e+06		2.14377e+09	2.14377e+07		2.66207e+06
000426	0.0925954		0.193039	19.3039		15.6704		266207356	2.66207e+06	2.66207e+06		3.43679e+09	3.43679e+07		2.66207e+06
000426	0.0977204		0.234941	23.4941		15.6716		266207356	2.66207e+06	2.66207e+06		3.1987e+09	3.1987e+07		2.66207e+06
000426	0.0978944		0.305575	30.5575		15.6728		266207356	2.66207e+06	2.66207e+06		2.59948e+09	2.59948e+07		2.66207e+06
000426	0.100133		0.295001	29.5001		15.678		346069562	3.4607e+06	3.4607e+06		2.72288e+09	2.72288e+07		3.4607e+06
000426	0.103451		0.238074	23.8074		15.6804		380676518	3.80677e+06	3.80677e+06		2.52863e+09	2.52863e+07		3.80677e+06
000426	0.106535		0.250778	25.0778		15.6808		380676518	3.80677e+06	3.80677e+06		2.38096e+09	2.38096e+07		3.80677e+06
000426	0.116009		0.505259	50.5259		15.682		380676518	3.80677e+06	3.80677e+06		1.66587e+09	1.66587e+07		3.80677e+06
000426	0.123097		0.323623	32.3623		15.6824		380676518	3.80677e+06	3.80677e+06		1.62583e+09	1.62583e+07		3.80677e+06
000426	0.123571		0.227939	22.7939		15.684		398129881	3.9813e+06	3.9813e+06		3.14084e+09	3.14084e+07		3.9813e+06
000426	0.136742		0.275485	27.5485		15.6928		437942869	4.37943e+06	4.37943e+06		3.32556e+09	3.32556e+07		4.37943e+06
000426	0.142848		0.265108	26.5108		15.6964		596944528	5.96945e+06	5.96945e+06		4.25785e+09	4.25785e+07		5.96945e+06
000426	0.149029		0.301578	30.1578		15.7024		596944528	5.96945e+06	5.96945e+06		3.93294e+09	3.93294e+07		5.96945e+06
000426	0.177252		0.164167	16.4167		15.7076		1193889056	1.19389e+07	1.19389e+07		4.07425e+09	4.07425e+07		1.19389e+07
000426	0.1823		0.276885	27.6885		15.7104		1868500557	1.8685e+07	1.8685e+07		9.76278e+09	9.76278e+07		1.8685e+07
000426	0.2026		0.298001	29.8001		15.714		1868500557	1.8685e+07	1.8685e+07		9.33136e+09	9.33136e+07		1.8685e+07
000426	0.21625		0.195282	19.5282		15.722		1868500557	1.8685e+07	1.8685e+07		8.9335e+09	8.9335e+07		1.8685e+07
000426	0.232129		0.16796	16.796		15.726		1837192219	1.83719e+07	1.83719e+07		9.26939e+09	9.26939e+07		1.83719e+07
000426	0.276086		0.487397	48.7397		15.7296		1837192219	1.83719e+07	1.83719e+07		9.31534e+09	9.31534e+07		1.83719e+07
000426	0.2951		0.446032	44.6032		15.7336		158800000	1588000	1588000		7.04438e+08	7.04438e+06		1588000
000428	0.261741		0.327207	32.7207		15.7348		172840000	1728400	1728400		1.03653e+09	1.03653e+07		1728400
000428	0.267692		0.296457	29.6457		15.7356		172840000	1728400	1728400		1.02848e+09	1.02848e+07		1728400
000428	0.290237		0.32935	32.935		15.7396		172840000	1728400	1728400		1.15853e+09	1.15853e+07		1728400
000428	0.291896		0.372244	37.2244		15.7436		172840000	1728400	1728400		1.19618e+09	1.19618e+07		1728400
000428	0.304663		0.374976	37.4976		15.75		172840000	1728400	1728400		1.16261e+09	1.16261e+07		1728400
000428	0.305195		0.409587	40.9587		15.7508		172840000	1728400	1728400		1.48531e+09	1.48531e+07		1728400
000428	0.306048		0.366834	36.6834		15.7544		345680000	3456800	3456800		2.29507e+09	2.29507e+07		3456800
000428	0.306631		0.428031	42.8031		15.7548		368680000	3686800	3686800		3.13565e+09	3.13565e+07		3686800
000428	0.316245		0.398952	39.8952		15.7556		553020000	5530200	5530200		3.91228e+09	3.91228e+07		5530200
000428	0.32294		0.384855	38.4855		15.7608		553020000	5530200	5530200		4.55985e+09	4.55985e+07		5530200
000428	0.343981		0.396441	39.6441		15.7608		718926000	7189260	7189260		5.51686e+09	5.51686e+07		7189260
000428	0.349031		0.398159	39.8159		15.7636		718926000	7189260	7189260		6.71199e+09	6.71199e+07		7189260
000428	0.374754		0.46527	46.527		15.7684		718926000	7189260	7189260		8.04044e+09	8.04044e+07		7189260
000428	0.376894		0.454384	45.4384		15.7748		718926000	7189260	7189260		9.23077e+09	9.23077e+07		7189260
000428	0.418307		0.521954	52.1954		15.7832		1018926000	10189260	10189260		9.52343e+09	9.52343e+07		10189260
000428	0.481241		0.655339	65.5339		15.7836		1018926000	10189260	10189260		8.90883e+09	8.90883e+07		10189260
000428	0.522637		0.891172	89.1172		15.7964		1018926000	10189260	10189260		9.02757e+09	9.02757e+07		10189260
000428	0.563407		0.860954	86.0954		15.7988		1018926000	10189260	10189260		7.19645e+09	7.19645e+07		10189260
000428	0.570941		0.903656	90.3656		15.8012		1018926000	10189260	10189260		6.56765e+09	6.56765e+07		10189260
000428	0.592806		0.717485	71.7485		15.8024		1018926000	10189260	10189260		6.12258e+09	6.12258e+07		10189260
000428	0.602688		0.998352	99.8352		15.8056		838078499	8.38078e+06	8.38078e+06		3.79109e+09	3.79109e+07		8.38078e+06
000429	0.0538064		0.130366	13.0366		15.8108		1257117748	1.25712e+07	1.25712e+07		5.7752e+09	5.7752e+07		1.25712e+07
000429	0.0569772		0.22128	22.128		15.8116		1257117748	1.25712e+07	1.25712e+07		6.14058e+09	6.14058e+07		1.25712e+07
000429	0.0613733		0.102162	10.2162		15.8148		1257117748	1.25712e+07	1.25712e+07		6.66342e+09	6.66342e+07		1.25712e+07
000429	0.0628473		0.163576	16.3576		15.8156		1257117748	1.25712e+07	1.25712e+07		6.83762e+09	6.83762e+07		1.25712e+07
000429	0.0671811		0.192986	19.2986		15.8156		1257117748	1.25712e+07	1.25712e+07		6.80108e+09	6.80108e+07		1.25712e+07
000429	0.0752629		0.184051	18.4051		15.8172		1257117748	1.25712e+07	1.25712e+07		6.67468e+09	6.67468e+07		1.25712e+07
000429	0.076015		0.240447	24.0447		15.8176		1257117748	1.25712e+07	1.25712e+07		5.80236e+09	5.80236e+07		1.25712e+07
000429	0.0770962		0.177798	17.7798		15.8284		1257117748	1.25712e+07	1.25712e+07		7.26379e+09	7.26379e+07		1.25712e+07
000429	0.0806799		0.242415	24.2415		15.83		1257117748	1.25712e+07	1.25712e+07		8.91518e+09	8.91518e+07		1.25712e+07
000429	0.0812912		0.260438	26.0438		15.836		1257117748	1.25712e+07	1.25712e+07		1.05265e+10	1.05265e+08		1.25712e+07
000429	0.0863305		0.281837	28.1837		15.8376		1257117748	1.25712e+07	1.25712e+07		1.18024e+10	1.18024e+08		1.25712e+07
000429	0.107187		0.353051	35.3051		15.8384		1257117748	1.25712e+07	1.25712e+07		1.31546e+10	1.31546e+08		1.25712e+07
000429	0.107544		0.446041	44.6041		15.8484		1257117748	1.25712e+07	1.25712e+07		1.26945e+10	1.26945e+08		1.25712e+07
000429	0.115326		0.461203	46.1203		15.8584		1257117748	1.25712e+07	1.25712e+07		1.25135e+10	1.25135e+08		1.25712e+07
000429	0.118685		0.391585	39.1585		15.8616		1257117748	1.25712e+07	1.25712e+07		1.21078e+10	1.21078e+08		1.25712e+07
000429	0.120266		0.328835	32.8835		15.8668		2090806126	2.09081e+07	2.09081e+07		1.60724e+10	1.60724e+08		2.09081e+07
000429	0.132164		0.187835	18.7835		15.8896		2090806126	2.09081e+07	2.09081e+07		1.65233e+10	1.65233e+08		2.09081e+07
000429	0.13279		0.141432	14.1432		15.8908		2090806126	2.09081e+07	2.09081e+07		1.62959e+10	1.62959e+08		2.09081e+07
000429	0.137737		0.123027	12.3027		15.9008		2090806126	2.09081e+07	2.09081e+07		1.76745e+10	1.76745e+08		2.09081e+07
000429	0.137926		0.132733	13.2733		15.916		2090806126	2.09081e+07	2.09081e+07		1.97486e+10	1.97486e+08		2.09081e+07
000429	0.170764		0.110841	11.0841		15.9192		183600000	1836000	1836000		3.8993e+08	3.8993e+06		1836000
000430	0.0531605		2.75801	275.801		15.924		183600000	1836000	1836000		3.74046e+08	3.74046e+06		1836000
000430	0.0915264		0.280993	28.0993		15.9284		183600000	1836000	1836000		4.18891e+08	4.18891e+06		1836000
000430	0.0948606		0.37274	37.274		15.9296		183600000	1836000	1836000		5.47893e+08	5.47893e+06		1836000
000430	0.0979248		0.371557	37.1557		15.9316		183600000	1836000	1836000		5.62739e+08	5.62739e+06		1836000
000430	0.129612		0.511707	51.1707		15.9408		183600000	1836000	1836000		5.55243e+08	5.55243e+06		1836000
000430	0.164825		0.459693	45.9693		15.944		320835149	3.20835e+06	3.20835e+06		5.13007e+08	5.13007e+06		3.20835e+06
000430	0.171625		0.107919	10.7919		15.9504		320835149	3.20835e+06	3.20835e+06		6.02772e+08	6.02772e+06		3.20835e+06
000430	0.176966		0.15077	15.077		15.9508		320835149	3.20835e+06	3.20835e+06		6.84745e+08	6.84745e+06		3.20835e+06
000430	0.17918		0.163701	16.3701		15.9508		320835149	3.20835e+06	3.20835e+06		8.72799e+08	8.72799e+06		3.20835e+06
000430	0.205581		0.153548	15.3548		15.956		320835149	3.20835e+06	3.20835e+06		2.04417e+09	2.04417e+07		3.20835e+06
000430	0.229774		0.214831	21.4831		15.9568		404817686	4.04818e+06	4.04818e+06		2.33621e+09	2.33621e+07		4.04818e+06
000430	0.255116		0.268858	26.8858		15.9584		404817686	4.04818e+06	4.04818e+06		2.49598e+09	2.49598e+07		4.04818e+06
000430	0.288437		0.228886	22.8886		15.9612		404817686	4.04818e+06	4.04818e+06		2.66803e+09	2.66803e+07		4.04818e+06
000430	0.423117		0.240088	24.0088		15.962		404817686	4.04818e+06	4.04818e+06		2.79561e+09	2.79561e+07		4.04818e+06
000430	2.1208		0.547543	54.7543		15.98		453397931	4.53398e+06	4.53398e+06		5.38426e+09	5.38426e+07		4.53398e+06
000488	0.0333616		0.133553	13.3553		15.988		498737724	4.98738e+06	4.98738e+06		7.39213e+09	7.39213e+07		4.98738e+06
000488	0.0335174		0.154786	15.4786		15.9896		498737724	4.98738e+06	4.98738e+06		8.68992e+09	8.68992e+07		4.98738e+06
000488	0.0350036		0.153495	15.3495		15.9944		897727903	8.97728e+06	8.97728e+06		1.02309e+10	1.02309e+08		8.97728e+06
000488	0.0361371		0.145346	14.5346		15.9956		897727903	8.97728e+06	8.97728e+06		1.58503e+10	1.58503e+08		8.97728e+06
000488	0.0373321		0.131365	13.1365		16.0124		1353539920	1.35354e+07	1.35354e+07		1.79694e+10	1.79694e+08		1.35354e+07
000488	0.0461213		0.126021	12.6021		16.0132		1365670155	1.36567e+07	1.36567e+07		2.0548e+10	2.0548e+08		1.36567e+07
000488	0.0473616		0.135552	13.5552		16.0244		1706345941	1.70635e+07	1.70635e+07		2.20111e+10	2.20111e+08		1.70635e+07
[truncated: 40,218 more rows]

## Sheet: Sheet3
stkcd	其他应收款净额	管理费用
2	1.34781e+08	1.58147e+08
[truncated: 41,984 more rows]

## Sheet: Sheet4
stock code	year	Employee wages	Total assets of the enterprise	Total number of employees ( unit : ten thousand people )	output value of new industrial products(unit :yuan)	Gross industrial output value ( unit : yuan )	LTF	capital stock	IR	SF
[truncated: 41,985 more rows]
